# Supplementary material for: Identification and Expression Profiling of Chemosensory Genes in Hermetia illucens via a Transcriptomic Analysis
Source: Front Physiol. 2020 Jun 19;11:720. doi: 10.3389/fphys.2020.00720 (PMC7325966; doi:10.3389/fphys.2020.00720)
Supplement: TABLE S4 — Ranking of the six reference genes of H. illucens using Normfinder and BestKeeper in different tissues. [file Table_4.XLSX]

## Sheet: Sheet1
Gene name	PCR Efficiency	Regression Coefficient	Normfnder		BestKeeper
			Stability	Rank	Stability	Rank
α-TUB	0.972	0.999	0.219	1	0.457	2
GAPDH2	0.984	0.992	0.612	3	0.422	1
β-ACT	0.923	0.994	1.143	5	1.382	6
RPL8	0.993	0.997	0.348	2	0.792	4
RPL32	1.003	0.995	1.352	6	0.554	3
EF1	0.991	0.999	0.947	4	0.812	5
