# Supplementary material for: Identification and Expression Profiling of Chemosensory Genes in Hermetia illucens via a Transcriptomic Analysis
Source: Front Physiol. 2020 Jun 19;11:720. doi: 10.3389/fphys.2020.00720 (PMC7325966; doi:10.3389/fphys.2020.00720)
Supplement: TABLE S5 — Primer pairs used for RT-PCR and RT-qPCR. [file Table_5.XLSX]

## Sheet: Sheet1
Gene Name	Forward Primer (5'-3')	Reverse Primer (5'-3')	TM (℃)	Product size (bp)
Reference genes
HillαTUB	AACATGTCCCACGAGCTGTA	ATCGGCCAATTTACGGATGC	59	203
HillGAPDH2	TTCTCAGAACGTGACCCCAA	CCAAATTGACACCGCAGACA	59	184
HillACT	AAGATCTGGCACCACACCTT	GCCTGGATTGCAACGTACAT	59	164
HillRPL8	GGAAACGTTATGCCCCTGTC	AGCCCGATTAGCAGATGGAA	59	198
HillRPL32	ATATGCTCCCCACTGGCTTC	TGATTGACAGTTGCTTGGCG	59	159
HillEF1	ACCACTGAAGTCAAGTCCGT	GGATGGTTGAGCACGATGAC	59	194
Chemosensory genes
HillOBP1	AACGATGATGGTCAGGTGGA	ATAGTGCTTGGGGTCAGCTT	59	171
HillOBP2	CGACGCTACTGATGTTCTGC	GGGATCTGCTTGTTTCCAGC	59	181
HillOBP3	TTGCGAGATGTATGCCAACC	TGCCAGTCCTGCTTTGAAAG	59	225
HillOBP4	ACGACCCGGTGCTACATTAA	CCCAAGTGCAATCGTCAGAC	59	181
HillOBP5	CCAGACGAAACAGACACGAC	TCACCTTCAGCTTGGCAAAC	59	155
HillOBP6	ATGACTCTGCATCCCACGAA	AGCTATTTGGTGCCCCTTCT	59	161
HillOBP7	GCTATTGCCGTAGACTTAGCG	GGACAACATTCCCCAATTCGT	59	219
HillOBP8	CAGGCTGCTACTATCGCTGT	GCGGACCATTTGCATAGATCA	59	178
HillOBP9	ACGACAAGATTAGCTACGGAAA	TTTGTCCCTTTGCCGTTCTG	59	227
HillOBP10	CATGCATCCAGGAGTTGAGC	TGTCCGACTTTTGCTCGTTG	59	243
HillOBP11	TGGCACGCTAAGCAAGAAAG	TGCTCTGGACTGTATGCTTGT	59	195
HillOBP12	ACAAGCTTCTTTCAGACGATGG	GGTTTTCATGCAGTGTCCGA	59	182
HillOBP13	GTCCTGTTCGCTTGCATCAT	CCAAACTCCGACCTTTTCCG	59	204
HillOBP14	CCACCTCCTTCGGAAATTGC	GCCATATCAAGCTTCCCGTC	59	173
HillOBP15	TGTCCTGGATGCTCGTGATT	ACAGCCCCAATTTCACCAAG	59	192
HillOBP16	CTACGTCAAGTGTGTCAGCG	GGCCCAGGTGCATTTATCTG	59	172
HillOBP17	TCCAGAGAAGCCCAATGTGT	CAACAGTCTTGGCAGAGCAA	59	178
HillOBP18	TGGGTGTAAAGGCTGGAACA	TGCTCCCACAGACACTTCAT	59	181
HillOBP19	GCTGGCTATCACTTCATGCA	TGAATTTGCCGTCCTCAGTG	59	227
HillOBP20	TTTCCCCACGAGCCAAAATG	TATTGGCCCACACACAAGGA	59	193
HillOBP21	TTTCCTGCTTGTGTTTGCCA	CGTAGCAATGAACTGAGGGC	59	170
HillOBP22	AATGGACGCCGAAAAGCAAG	TCAGACCAATGCAGCGAATG	59	159
HillOBP23	CGAAAACGTCCCCAAGTCAG	CCCAGTATTTGTCGTGATGCA	59	223
HillOBP24	TCGCTGTCTCGGAATGAAAAC	GGCAGCCCATACGCATTTAT	59	163
HillOBP25	GCCCCTAGTGCTGTATGTTTC	GGAATGTATCGCAGCCATCA	59	223
HillOBP26	AAAAGGTCCCAGCCGTAGTC	GACTTCCAGCCCACCATCTT	59	179
HillOBP27	ATTCCTCGTGTGTGCTTTCG	CATGACAGAAGTTCGGCTCG	59	173
HillCSP1	ATTCACCGTTGCCGTTTTGT	TTGTCTTTCGCTGCACTTGG	59	232
HillCSP2	GCACTGGATCATGTACCCCT	TCTTTTCCAATCGAGCCCAA	59	165
HillCSP3	TGTGTTCGTGATTTGCATTGC	ACGAATGGGGCTAAGCTCTT	59	189
HillCSP4	CTACGTAAAGTGCCTCCTGG	TCCGGGTTAATTGCTTCCAC	59	185
HillCSP5	TGCCATCGATTCAGGGTGAT	AAGCATGGCCCAAACATCTG	59	245
HillOR1	TCGACCATCAAGCTCACACT	TATGCCGCTTCCATCACAGA	59	173
HillOR2	TACGTCCAACAACCGAGTCA	ATTGAGCGAGCACCTGGTAT	59	231
HillOR3	AGGAAGTCAGCTCTGCGATT	TGCCTCCGTTTTCTCTGGAT	59	186
HillOR4	GCAGCCCTTGTTATATGCGT	ACCATTATCAGCCCGACCAT	59	227
HillOR5	TTGGATTTTGGGCTGGTTCG	ACGCAATAGAGCAACGATGG	59	168
HillOR6	CCATCCGGGCTTTCGAATAC	GGAACAAGCGGTCACACAAA	59	218
HillOR7	AACAAACCTATGACGGACGC	CGGTCAGTGTGGTCCAGTAT	59	214
HillOR8	GCGACGGATTTGCTTTTGTG	TGATCGGAGCTGAGGACAAA	59	223
HillOR9	CGTGCTCTGTAACTTGCGAG	TCCCTTGAGTAGCCACAACA	59	206
HillOR10	GTGTGGCGGTCAGAGGATA	CAGCATTGCATTCCCGGTAT	59	171
HillOR11	TGCGGGACTGAACTAATGGA	AAGCCGACTTCAAAACCGTG	59	196
HillOR12	AGTATGGACACGGCTTGGAA	GCAGTGACAGAACCGAGAAC	59	202
HillOR13	TGTTGGGATCATGGTCGGAA	AATGCAGTGTACCAGCTCCT	59	172
HillOR14	TGACCGCCTGTACCATCAAA	AGAAGACCGTAGCACTCAGG	59	174
HillOR15	ATGCACAAGAAACTCGTCGG	GATTTGACACCCCAGCGTTT	59	184
HillOR16	ATTGTGGCCTACGTCATCCT	ACGTTGTCCAGTTTGCCAAA	59	209
HillOR17	CAATTTGCTTCCTCTCTGCGA	GGTGAACATCAGGGAGTCGA	59	199
HillOR18	CGGAAGCTGGGGAAAAGGAT	ATAGGAATTGGCCGGGTTGT	59	154
HillOR19	CGAACTCTCCGCTCTTCTCT	GGTGGGAAGGTATCGTTCGA	59	165
HillOR20	GAAGCTGGGGAAAAGGACAC	AGCTTTCCCTCCCATTCGAA	59	182
HillOR21	TCGTCACTGGAATGGAAGCA	TGTCCGTCCAATTGCAAGAG	59	198
HillOR22	CCTTCCGTTTCTGGGTTTCG	AGATCCCCATCACAATGCGA	59	234
HillOR23	TCAGTCCTTGCCCATCCAAA	TGCACTAGATCCTTCCGGTT	59	150
HillOR24	TTGGTGACGCTTTTGGTTCG	GGTACTCGGCCTGAAGTGAA	59	209
HillOR25	TTTGGAGGAGTGATAGGCGT	TGCAGGCAGTAAGATCCGAA	59	199
HillOR26	CCACCGAGTTCACCCTATGT	TGAAACGTCTCCTCAGCCAT	59	157
HillOR27	ACTGGGAATTACTGAGCGTGA	CGCTGATCCCGATTTTGAGG	59	197
HillOR28	TGGCGTGAGGGTCCTAAAAT	AAAGTGCTCAGCTTCCAACG	59	161
HillOR29	ACCATTGTTGAACGCCACAA	GTGTGCATGTGTATCCAGCA	59	184
HillOR30	AGCTGGAGAAAAGGACACGA	GACAAAACACAGGCCGAACT	59	196
HillOR31	CTGACAACCCGCATATTCCG	TGGCCATCGTTTCAGCAAAA	59	220
HillOR32	GCGTAATTGTTTTGGGGAGC	AGGAGCCCTTCTTGACGTTT	59	163
HillOR33	CGCTTGATAGAACGCCACAT	TCAGCAAGAACGCAAACTGG	59	221
HillOR34	TGTGTGCCTCAGTTCTGGTT	GCCCGATAGCTTCCAACCTA	59	248
HillOR35	AGTTTGTTACAAGGCTCGCG	CCGTAATAGCAGGGCAAGGA	59	205
HillOR36	GCCAGCCTACGGTATCATCT	ATCAGTATCACCACGCTCCC	59	169
HillOR37	CGTGAAGGACATAGCCGAAG	GCCAAAGTATTCCAGCCGTT	59	191
HillOR38	ACATTTGCCTTACAGCCTGC	ACCACCAGATACAACACGGT	59	193
HillOR39	GCAGCAGAGGGAGGATTACT	TCGGTCCCCATATTCAAACCA	59	153
HillOR40	AAGTTGAAAGTATCCGCGCC	ACATTCCCCAATAGCTCCCT	59	196
HillOR41	GCCGAGAATGCCATACACAA	TATGTCCGAGGGTTCCAGAC	59	188
HillOR42	TTCTGCATGTCGGCCATTTG	TCCTGCGTAACTCTGGTGAA	59	177
HillOR43	TGGTATCCTTTCGACTGGCA	CACGTTTGAAGCCACTCTCC	59	189
HillOR44	ACGACTGACTGGTTAGGAGC	GCTGTGCCATTCCTCCAATT	59	226
HillOR45	CGCTACTTTGTACCAACGCA	TGCAAGAGTAAATGGCGGTG	59	174
HillOR46	TTTTGCCACCTGATCTTCGC	TGAGAAGGCGTTGATCCAGT	59	223
HillOR47	GTCGGATGGAGTCTACTGGG	GGAAAACCACATCGTGTCCC	59	195
HillOR48	GTGCAGTTCGTAGGACATCC	CAATGAGTTCCTCCGCTTCG	59	199
HillOR49	GTCTTGGCACGTATCTTGGT	CCCCACAGAACACAACATCC	59	168
HillOR50	CAGGTCACCAATGCGAAACT	CTTCGACGCAGAATACGCAA	59	163
HillOR51	TGTGCGTTGCTCTCATATGC	ATCATCTGGTGTGTGCGAAC	59	197
HillOR52	ATTCACGAGGAGATGGGGAG	TGTCCCACTATCAGCCACAG	59	215
HillOR53	ACAGCAACAGCATCCTTGTC	GCCCTCAGTGTTTCGTTGTT	59	161
HillOR54	AGCGTGTGGAAAATATTGGCT	AATTATTGTGTGCAGCGCCT	59	197
HillOR55	TGAGACCCAGCTTCATCCAA	AAGTTTGGTGCCATGCGAAA	59	194
HillOR56	CGCTCTGGTCACCGTTTAAG	GCTCAACAAAGGCTGCGATA	59	222
HillOR57	TTTACGGGAGCATGGGATCA	CGCGTCGTTGATTTCCTTCT	59	250
HillOR58	GCCTACGGAACTGATTGGGT	AGCGAGGCGTATTACAGACA	59	150
HillOR59	ACATTTGTGTGACAGCCTGC	CCCCAATGTAGAACACGACG	59	192
HillOR60	CACCATCTGCATTCCGGTTC	TGATTTGCCGAACTACAGCTC	59	224
HillOR61	CCGTGGGATTTTGGTTTCGA	CCTTGGCATTCGTCAGCATT	59	197
HillOR62	ATCAGTTGGGGTCGTTTTGC	CCGCCAATGTGTGTGAAAGA	59	170
HillOR63	GTTCATTGGCCGTACAGAGC	ACCCGGTGATCCTCTAAACA	59	205
HillOR64	ACTTCAACCAAATCGCGCAA	TCAATCTCGCTGGCTCTGAA	59	184
HillOR65	AACCTTCTCCGTAACTGGCA	GCACGGTCGATACTTTCACC	59	191
HillOR66	GCTCACTCGCAAAATCACAGA	GGACACTCCCAACAAACGTG	59	164
HillOR67	TCGGACTGCGAATTATGGGA	TGGAACCATCATTCTGCCTG	59	191
HillOR68	ATGCTTTCCCGCCACTCTAT	ATCAGCGTTCCGTGTGTTTT	59	151
HillOR69	GAACACCAAATGCACCCGAT	AGTCGCCTCAATTCCTCGAT	59	237
HillOR70	CGCTCTTATGTTTGACGGGC	CAGTTATAAGCCGCCTCAGC	59	169
Hill76b	GACACCGCCTCCTACATACA	ACCAACCTCTTTTCACCCGT	59	174
Hill25a	GAAATCTTGATCGGCTCGGG	TCGGTGACCCCAACAAAGTA	59	232
Hill8a	ATCAAACCACACTTCGTCGC	CGTCGAGAGCAACCAAGAAG	59	205
Hill75d.2	ACATGTCAACAAGGCTCAGC	GGTTCTGTAGCGTGCGTAAA	59	236
Hill93a	TCACAGAGGACATCGCTTCA	AAGCCCATTTGATGCAGTCG	59	226
HillCG11155	GGCGTTTCATGGAGAGCAAA	CGATGCCGTAACCTTTGGAG	59	183
Hill56a	ATTCGGGACTCTATGGCAGG	TCACTTTCAAACCACGCCTG	59	214
Hill75c.1	ACACTTGGAGGGCTCTTGAA	ATTCGCATGGTGAGATCCGA	59	164
Hill75d.3	TGGCTCACGACAGGATTCAT	ATCCGCAATGACATCCTCCT	59	191
Hill75d.1	GGGGAAGTTTGGTTTGCGAT	CGCGGAAAAGGATGTGAACA	59	234
Hill31a	CACCGTAGTTACTTGCGTGG	GTAAGTCACTTGCGCGTTCA	59	187
Hill64a	GGCACACCGAGGAAAATCTC	GAGTTGCTATCGGATGGGGA	59	210
HillClumsy	TTTGGGTGCAGGATTGTTCG	CCGGTTTGCTCGTTATCCAG	59	155
Hill41a	ACTACGAGATTCAGTGGGCC	AGTTCCGTTGTTGTCGCTTC	59	240
HillCG5621.1	GGATTGCGGACTGACTTCAC	CCGTTTCCTTCAGCATACCG	59	220
Hill40a.2	CCGCTCGTGAAAGTCCAATC	GGTATCGCGCTGCTTCATC	59	164
HillCG5621.2	TCCATAGAGACCCTTCCCGA	CCGCTTGGCTTAGATGTTCC	59	208
Hill21a	CAGCAGCAAATCAACCACCA	AGCTCGCCCTAGTTCAACTT	59	209
Hill56b	CTGGAAGCAGTGAAAGGAGC	GGTACGGGCTGAATGTGAAC	59	178
Hill92a	AGGCTTGCTTGTTAGGGAGT	GGATGGAGCAGGTACAAGGA	59	241
Hill40a.1	CGACTGTGCGATTTGAGGAG	AACCGGCACATTAAACACCC	59	224
Hill75c.2	ATTGTCAACCGTTCGCAACT	CATGCCAAGAAAGGACCAGC	59	249
HillGluR	CCGGATGGTGTGGTCTATGA	CTTGTCTACGTTCGGCAGTG	59	235
HillNmdar	AGAGAGCAACGAGGAGGTTC	AAGTGCGACCCCATGTTTTC	59	200
Hill84a	ATGTTGGGGCATGAAGGAGA	ACGGTGTTGTTGAAGGGTTC	59	222
HillSNMP1	CTCTGTTTTGGGTGCAGGAG	CGTTACTGGAGGTGGTGACT	59	215
HillSNMP2	AAGATTCCTAGCTCTCCCGC	GATGCTTTCCCGTCGAACTC	59	219
