# Supplementary material for: Identification and Expression Profiling of Chemosensory Genes in Hermetia illucens via a Transcriptomic Analysis
Source: Front Physiol. 2020 Jun 19;11:720. doi: 10.3389/fphys.2020.00720 (PMC7325966; doi:10.3389/fphys.2020.00720)
Supplement: TABLE S6 — Summary of the transcriptome sequencing and assembly process. [file Table_6.XLSX]

## Sheet: Sheet1
Table S6. Summary of the transcriptome sequencing and assembly process.
Read Length (bp)	150
Total Raw Reads	118557946
Total Raw Bases	17783691900
Total Clean Reads	117993440
Total Clean Reads Ratio(%)	99.52
Total Clean Bases	17699016000
Total Clean Bases Ratio(%)	99.52
Total Adatper Reads	388690
Total Adatper Reads Ratio(%)	0.33
Total Low Quality Reads	175816
Total Low Quality Reads Ratio(%)	0.15
Clean Reads GC(%)	40.42
Clean Reads Q20(%)	96.58
Clean Reads Q30(%)	91.94
Unigene_Number	70124
Min_Length	200
Max_length	27378
Mean_Length	1001.66
N50	2102
N90	338
GC	0.4
