# Supplementary material for: Identification and Expression Profiling of Chemosensory Genes in Hermetia illucens via a Transcriptomic Analysis
Source: Front Physiol. 2020 Jun 19;11:720. doi: 10.3389/fphys.2020.00720 (PMC7325966; doi:10.3389/fphys.2020.00720)
Supplement: TABLE S7 — Distribution of unigene length interval in the H. illucens antennal transcriptome assembly. [file Table_7.XLSX]

## Sheet: Sheet1
Step	Count
[200,300)	22889
[300,400)	10106
[400,500)	5708
[500,600)	3782
[600,700)	2747
[700,800)	2255
[800,900)	1850
[900,1000)	1503
[1000,1100)	1387
[1100,1200)	1216
[1200,1300)	1200
[1300,1400)	1062
[1400,1500)	958
[1500,1600)	809
[1600,1700)	859
[1700,1800)	750
[1800,1900)	692
[1900,2000)	656
[2000,2100)	640
[2100,2200)	530
[2200,2300)	527
[2300,2400)	475
[2400,2500)	441
[2500,2600)	404
[2600,2700)	379
[2700,2800)	328
[2800,2900)	362
[2900,3000)	285
>=3000	5324
