# Supplementary material for: Identification and Expression Profiling of Chemosensory Genes in Hermetia illucens via a Transcriptomic Analysis
Source: Front Physiol. 2020 Jun 19;11:720. doi: 10.3389/fphys.2020.00720 (PMC7325966; doi:10.3389/fphys.2020.00720)
Supplement: TABLE S8 — A list of the expression level of all unigenes in H. illucens antennae. Expression level is listed in order from highest to lowest. [file Table_8.XLSX]

## Sheet: allSample.expr
GeneID	FPKM	Nr-ID	Nr-Score	Nr-Evalue	Nr-annotation
CL632.Contig1_All	51787.8	-	-	-	-
Unigene11029_All	24339.3	gi|557765135|ref|XP_005182271.1|	188.348	1.5331e-45	PREDICTED: ejaculatory bulb-specific protein 3-like [Musca domestica]
CL4660.Contig1_All	9386.15	-	-	-	-
Unigene12102_All	5664.4	gi|281426813|emb|CBA11313.1|	192.586	2.73266e-47	odorant binding protein 9 [Glossina morsitans morsitans]
Unigene11413_All	5368.28	gi|817473632|ref|NP_001295333.1|	239.965	4.29949e-61	general odorant-binding protein 83a precursor [Ceratitis capitata] &gt;gi|591984232|emb|CDJ79887.1| odorant binding protein OBP83a-2 [Ceratitis capitata]
CL10530.Contig1_All	4918.64	gi|498962538|ref|XP_004525026.1|	155.606	2.70895e-35	PREDICTED: general odorant-binding protein 19a-like [Ceratitis capitata]
Unigene11965_All	4585.08	gi|436907315|gb|AGB58384.1|	417.542	4.17834e-114	cytochrome oxidase subunit 2, partial (mitochondrion) [Hermetia illucens]
Unigene10100_All	4236.97	-	-	-	-
CL10816.Contig1_All	4103.6	gi|436907243|gb|AGB58353.1|	926.391	0	cytochrome oxidase subunit 1, partial (mitochondrion) [Hermetia illucens]
CL8374.Contig1_All	2915.05	gi|425870187|gb|AFY05071.1|	684.1	0	cytochrome B, partial (mitochondrion) [Hermetia illucens]
Unigene12013_All	2908.65	gi|436907352|gb|AGB58401.1|	479.174	1.01277e-132	cytochrome oxidase subunit 3, partial (mitochondrion) [Hermetia illucens]
Unigene11061_All	2907.06	gi|557754292|ref|XP_005176890.1|	265.003	1.69575e-68	PREDICTED: protein D2 [Musca domestica]
CL7014.Contig1_All	2654.24	gi|815811138|ref|XP_012226485.1|	162.155	3.99351e-37	PREDICTED: ejaculatory bulb-specific protein 3 [Linepithema humile]
CL1655.Contig1_All	2571.73	gi|425870091|gb|AFY05023.1|	767.303	0	NADH dehydrogenase subunit 4, partial (mitochondrion) [Hermetia illucens]
CL11097.Contig1_All	2569.47	gi|678336953|emb|CDW75723.1|	150.599	7.8625e-41	UNKNOWN [Stylonychia lemnae]
Unigene11936_All	2534.69	gi|498942909|ref|XP_004521792.1|	95.9005	4.86114e-18	PREDICTED: adult cuticle protein 1 [Ceratitis capitata]
CL4323.Contig3_All	2491.57	-	-	-	-
Unigene14734_All	2446.19	gi|557777173|ref|XP_005188222.1|	238.424	2.82342e-60	PREDICTED: protein takeout-like [Musca domestica]
CL6385.Contig1_All	2335.16	gi|766918889|ref|XP_011500920.1|	63.929	1.04283e-07	PREDICTED: mucin-2-like [Ceratosolen solmsi marchali]
Unigene13887_All	2215.81	gi|906467704|gb|KNC28887.1|	555.829	1.08521e-155	putative cytochrome P450 6g2 [Lucilia cuprina]
Unigene5545_All	2211.55	gi|755860531|ref|XP_005178528.2|	210.69	6.18586e-53	PREDICTED: 40S ribosomal protein S25 [Musca domestica]
CL2207.Contig2_All	2182.88	gi|822092760|ref|NP_001295984.1|	1217.6	0	heat shock 70 kDa protein cognate 4 [Musca domestica] &gt;gi|283827877|gb|ADB44080.1| heat shock protein 70 [Musca domestica]
CL7253.Contig1_All	1971.24	gi|906461301|gb|KNC23818.1|	590.112	6.76314e-166	putative cytochrome P450 304a1 [Lucilia cuprina]
Unigene6858_All	1933.9	gi|907724618|ref|XP_013113550.1|	85.5001	7.96788e-15	PREDICTED: metallothionein-2-like [Stomoxys calcitrans]
CL7739.Contig1_All	1905.27	gi|425870221|gb|AFY05088.1|	974.156	0	NADH dehydrogenase subunit 5, partial (mitochondrion) [Hermetia illucens]
Unigene13521_All	1890.83	gi|639127474|gb|AIA24538.1|	720.694	0	transferrin 1 [Bactrocera dorsalis]
Unigene10776_All	1833.1	gi|425870011|gb|AFY04983.1|	564.688	1.37968e-158	NADH dehydrogenase subunit 1, partial (mitochondrion) [Hermetia illucens]
Unigene15519_All	1807.92	gi|964139439|ref|XP_014764326.1|	553.518	8.89346e-155	uncharacterized protein Dana_GF10457, isoform B [Drosophila ananassae] &gt;gi|939222745|gb|KPU78509.1| uncharacterized protein Dana_GF10457, isoform B [Drosophila ananassae]
Unigene11712_All	1794.72	gi|907671828|ref|XP_013104352.1|	140.969	1.20939e-31	PREDICTED: adult cuticle protein 1-like [Stomoxys calcitrans]
Unigene9419_All	1766.56	gi|929370029|ref|XP_014094882.1|	164.466	2.16644e-38	PREDICTED: general odorant-binding protein 99a [Bactrocera oleae]
Unigene10643_All	1711.59	-	-	-	-
Unigene6573_All	1578.96	gi|157674441|gb|ABV60316.1|	567.77	1.4941e-159	putative ADP/ATP translocase [Lutzomyia longipalpis]
Unigene11452_All	1535.64	-	-	-	-
CL6065.Contig1_All	1530.01	-	-	-	-
Unigene9409_All	1515.18	gi|157105859|ref|XP_001649058.1|	174.866	7.44476e-42	AAEL014583-PA [Aedes aegypti] &gt;gi|157105861|ref|XP_001649059.1| AAEL014583-PB [Aedes aegypti] &gt;gi|94468498|gb|ABF18098.1| 60S acidic ribosomal protein P2 [Aedes aegypti] &gt;gi|108868930|gb|EAT33155.1| AAEL014583-PA [Aedes aegypti] &gt;gi|108868931|gb|EAT33156.1| AAEL014583-PB [Aedes aegypti]
Unigene11720_All	1494.3	gi|907610538|ref|XP_013116744.1|	901.738	0	PREDICTED: elongation factor 1-alpha 1 [Stomoxys calcitrans]
Unigene9493_All	1438.76	gi|964099590|ref|XP_001963823.2|	177.563	5.90579e-43	uncharacterized protein Dana_GF21054 [Drosophila ananassae] &gt;gi|939217805|gb|EDV34272.2| uncharacterized protein Dana_GF21054 [Drosophila ananassae]
Unigene12475_All	1405.94	gi|195351029|ref|XP_002042039.1|	81.6481	3.40045e-13	GM26273 [Drosophila sechellia] &gt;gi|194123863|gb|EDW45906.1| GM26273 [Drosophila sechellia]
CL478.Contig11_All	1350.16	gi|668450080|gb|KFB39403.1|	538.11	2.33184e-150	hypothetical protein ZHAS_00006840 [Anopheles sinensis]
Unigene16099_All	1338.07	gi|498933069|ref|XP_004519545.1|	640.573	0	PREDICTED: sensory neuron membrane protein 1 [Ceratitis capitata]
Unigene7894_All	1334.06	gi|751459708|ref|XP_011184581.1|	219.935	1.03507e-55	PREDICTED: 40S ribosomal protein S26 [Bactrocera cucurbitae] &gt;gi|751792952|ref|XP_011206141.1| PREDICTED: 40S ribosomal protein S26 [Bactrocera dorsalis] &gt;gi|929361504|ref|XP_014090202.1| PREDICTED: 40S ribosomal protein S26 [Bactrocera oleae]
Unigene17059_All	1318.19	gi|906469788|gb|KNC30453.1|	218.779	2.31738e-55	hypothetical protein FF38_02168, partial [Lucilia cuprina]
CL376.Contig9_All	1307.32	gi|973968141|gb|ALX81665.1|	313.153	5.42751e-82	reverse transcriptase [Bactrocera tryoni]
Unigene9343_All	1306.73	gi|751801384|ref|XP_011210735.1|	281.567	6.65689e-74	PREDICTED: 60S ribosomal protein L27a [Bactrocera dorsalis]
Unigene15863_All	1292.5	gi|157120638|ref|XP_001659699.1|	585.874	1.59473e-164	AAEL009077-PA [Aedes aegypti] &gt;gi|108874864|gb|EAT39089.1| AAEL009077-PA [Aedes aegypti]
CL6558.Contig1_All	1288.97	gi|751460114|ref|XP_011184805.1|	97.0561	1.62263e-18	PREDICTED: general odorant-binding protein 84a-like [Bactrocera cucurbitae]
CL11027.Contig1_All	1242.18	gi|17136564|ref|NP_476772.1|	924.465	0	alpha-Tubulin at 84B [Drosophila melanogaster] &gt;gi|125777817|ref|XP_001359737.1| uncharacterized protein Dpse_GA15128 [Drosophila pseudoobscura pseudoobscura] &gt;gi|194741456|ref|XP_001953205.1| uncharacterized protein Dana_GF17649 [Drosophila ananassae] &gt;gi|194899185|ref|XP_001979141.1| uncharacterized protein Dere_GG13808 [Drosophila erecta] &gt;gi|195036708|ref|XP_001989810.1| GH19001 […
Unigene13338_All	1214.05	gi|924561833|gb|ALC46491.1|	265.388	1.04305e-68	Prx5 [Drosophila busckii]
Unigene9817_All	1161.87	gi|751771186|ref|XP_011203785.1|	209.534	1.38503e-52	PREDICTED: 60S ribosomal protein L36 [Bactrocera dorsalis] &gt;gi|929370243|ref|XP_014094997.1| PREDICTED: 60S ribosomal protein L36 [Bactrocera oleae]
Unigene13189_All	1159.56	gi|807015651|ref|XP_012156143.1|	793.882	0	PREDICTED: odorant receptor coreceptor-like isoform X1 [Ceratitis capitata]
Unigene7708_All	1152.43	gi|751466332|ref|XP_011188195.1|	436.802	2.04715e-120	PREDICTED: 60S ribosomal protein L10 [Bactrocera cucurbitae]
Unigene11189_All	1150.69	gi|1000197868|gb|KXJ71737.1|	202.216	1.48551e-49	hypothetical protein RP20_CCG019830 [Aedes albopictus]
CL2184.Contig1_All	1147.08	gi|751446540|ref|XP_011177364.1|	329.331	1.66237e-87	PREDICTED: uncharacterized protein LOC105208953 [Bactrocera cucurbitae]
Unigene6880_All	1135.69	gi|969488667|ref|XP_002093433.2|	275.018	4.5772e-72	RpL14 [Drosophila yakuba] &gt;gi|948555811|gb|EDW93145.2| RpL14 [Drosophila yakuba]
Unigene12452_All	1125.92	gi|195039579|ref|XP_001990908.1|	669.463	0	GH12401 [Drosophila grimshawi] &gt;gi|193900666|gb|EDV99532.1| GH12401 [Drosophila grimshawi]
Unigene6527_All	1116.85	gi|17647883|ref|NP_523813.1|	278.485	3.13948e-73	ribosomal protein L23 [Drosophila melanogaster] &gt;gi|125811487|ref|XP_001361886.1| uncharacterized protein Dpse_GA17595 [Drosophila pseudoobscura pseudoobscura] &gt;gi|194757096|ref|XP_001960801.1| uncharacterized protein Dana_GF13548 [Drosophila ananassae] &gt;gi|194884631|ref|XP_001976307.1| uncharacterized protein Dere_GG22807 [Drosophila erecta] &gt;gi|195028698|ref|XP_001987213.1| GH21796 …
CL8467.Contig1_All	1114.75	-	-	-	-
Unigene8036_All	1112.53	gi|906468710|gb|KNC29675.1|	387.882	9.5886e-106	60S ribosomal protein L19 [Lucilia cuprina]
Unigene13310_All	1108.83	gi|906475303|gb|KNC34688.1|	915.605	0	Tyrosine 3-monooxygenase [Lucilia cuprina]
Unigene13215_All	1101.32	gi|195389322|ref|XP_002053326.1|	177.563	3.98645e-42	uncharacterized protein Dvir_GJ23820 [Drosophila virilis] &gt;gi|194151412|gb|EDW66846.1| uncharacterized protein Dvir_GJ23820 [Drosophila virilis]
Unigene623_All	1096.99	gi|157108202|ref|XP_001650121.1|	251.521	2.40715e-64	AAEL004987-PA [Aedes aegypti] &gt;gi|108879356|gb|EAT43581.1| AAEL004987-PA [Aedes aegypti]
Unigene6170_All	1096.32	gi|907610682|ref|XP_013117044.1|	126.331	1.55751e-27	PREDICTED: 40S ribosomal protein S28 [Stomoxys calcitrans]
Unigene8474_All	1093.03	gi|807019957|ref|XP_004520433.2|	292.352	3.63577e-77	PREDICTED: 40S ribosomal protein S19a isoform X1 [Ceratitis capitata]
Unigene9062_All	1087.69	gi|906458478|gb|KNC21673.1|	239.195	2.01781e-61	hypothetical protein FF38_09804 [Lucilia cuprina]
Unigene9418_All	1084.13	-	-	-	-
CL310.Contig1_All	1077.02	gi|557751911|ref|XP_005175708.1|	319.316	2.51814e-85	PREDICTED: ubiquitin-40S ribosomal protein S27a [Musca domestica] &gt;gi|755851889|ref|XP_011293104.1| PREDICTED: ubiquitin-40S ribosomal protein S27a [Musca domestica] &gt;gi|907733710|ref|XP_013115097.1| PREDICTED: ubiquitin-40S ribosomal protein S27a [Stomoxys calcitrans]
Unigene5862_All	1076.47	gi|645017341|ref|XP_008205547.1|	300.442	2.69809e-79	PREDICTED: translationally-controlled tumor protein homolog isoform X1 [Nasonia vitripennis]
Unigene10600_All	1068.87	gi|817078858|ref|XP_012261818.1|	285.034	4.20131e-75	PREDICTED: 40S ribosomal protein S15 [Athalia rosae] &gt;gi|998502193|ref|XP_015511137.1| PREDICTED: 40S ribosomal protein S15 [Neodiprion lecontei]
Unigene11441_All	1054.98	gi|929359423|ref|XP_014089055.1|	211.846	2.76269e-53	PREDICTED: 60S ribosomal protein L34 [Bactrocera oleae]
CL1757.Contig4_All	1050.56	gi|170029822|ref|XP_001842790.1|	203.756	6.18212e-50	kynurenine formamidase [Culex quinquefasciatus] &gt;gi|167864772|gb|EDS28155.1| kynurenine formamidase [Culex quinquefasciatus]
Unigene11120_All	1050.24	gi|929380364|ref|XP_014100568.1|	377.096	1.64801e-102	PREDICTED: 40S ribosomal protein S8 [Bactrocera oleae]
Unigene6152_All	1049.32	gi|498939614|ref|XP_004521237.1|	129.413	1.80894e-28	PREDICTED: 40S ribosomal protein S29 [Ceratitis capitata] &gt;gi|751460967|ref|XP_011185270.1| PREDICTED: 40S ribosomal protein S29 [Bactrocera cucurbitae] &gt;gi|751800947|ref|XP_011210495.1| PREDICTED: 40S ribosomal protein S29 [Bactrocera dorsalis] &gt;gi|929377731|ref|XP_014099108.1| PREDICTED: 40S ribosomal protein S29 [Bactrocera oleae]
Unigene14308_All	1046.79	gi|557761841|ref|XP_005180638.1|	852.818	0	PREDICTED: catalase [Musca domestica]
Unigene9465_All	1042.66	gi|498960403|ref|XP_004524634.1|	187.578	5.70697e-46	PREDICTED: 60S ribosomal protein L37a [Ceratitis capitata] &gt;gi|751464888|ref|XP_011187411.1| PREDICTED: 60S ribosomal protein L37a [Bactrocera cucurbitae] &gt;gi|751783035|ref|XP_011200750.1| PREDICTED: 60S ribosomal protein L37a [Bactrocera dorsalis] &gt;gi|929360364|ref|XP_014089578.1| PREDICTED: 60S ribosomal protein L37a [Bactrocera oleae]
Unigene10610_All	1018.92	gi|213521416|gb|ACJ50594.1|	135.191	3.31961e-30	ribosomal protein L38 [Psathyromyia shannoni]
Unigene10663_All	1018.3	gi|751774680|ref|XP_011213970.1|	285.419	3.44607e-75	PREDICTED: 40S ribosomal protein S11 isoform X1 [Bactrocera dorsalis]
Unigene9816_All	1003.2	gi|194195474|gb|EDX09050.1|	216.853	1.43112e-54	GD13338 [Drosophila simulans] &gt;gi|900899577|gb|KMY97305.1| uncharacterized protein Dsimw501_GD13338, isoform A [Drosophila simulans] &gt;gi|900899578|gb|KMY97306.1| uncharacterized protein Dsimw501_GD13338, isoform B [Drosophila simulans] &gt;gi|900899579|gb|KMY97307.1| uncharacterized protein Dsimw501_GD13338, isoform C [Drosophila simulans] &gt;gi|900899580|gb|KMY97308.1| uncharacterized pro…
Unigene10974_All	1001.73	gi|929357089|ref|XP_014087781.1|	240.736	9.59131e-62	PREDICTED: 60S ribosomal protein L27 [Bactrocera oleae]
Unigene10080_All	996.59	gi|195107527|ref|XP_001998360.1|	293.123	1.59989e-77	uncharacterized protein Dmoj_GI23672 [Drosophila mojavensis] &gt;gi|195115669|ref|XP_002002379.1| uncharacterized protein Dmoj_GI13008 [Drosophila mojavensis] &gt;gi|195389995|ref|XP_002053654.1| uncharacterized protein Dvir_GJ23232 [Drosophila virilis] &gt;gi|193912954|gb|EDW11821.1| uncharacterized protein Dmoj_GI13008 [Drosophila mojavensis] &gt;gi|193914954|gb|EDW13821.1| uncharacterized prot…
Unigene6367_All	995.2	gi|241669024|gb|ACS68170.1|	223.016	1.23486e-56	TA01007p [Drosophila melanogaster]
Unigene9883_All	988.82	gi|125808079|ref|XP_001360626.1|	346.28	2.34176e-93	uncharacterized protein Dpse_GA19650 [Drosophila pseudoobscura pseudoobscura] &gt;gi|195150529|ref|XP_002016203.1| GL10622 [Drosophila persimilis] &gt;gi|54635798|gb|EAL25201.1| uncharacterized protein Dpse_GA19650 [Drosophila pseudoobscura pseudoobscura] &gt;gi|194110050|gb|EDW32093.1| GL10622 [Drosophila persimilis]
Unigene5469_All	988.5	gi|968086144|ref|XP_002062490.2|	253.062	1.35034e-65	uncharacterized protein Dwil_GK16630 [Drosophila willistoni] &gt;gi|946580759|gb|EDW73476.2| uncharacterized protein Dwil_GK16630 [Drosophila willistoni]
Unigene12043_All	982.19	gi|557777726|ref|XP_005188497.1|	86.2705	6.6826e-15	PREDICTED: vasotab [Musca domestica]
Unigene10889_All	980.1	gi|264667441|gb|ACY71306.1|	469.929	2.88845e-130	ribosomal protein S3A [Chrysomela tremula]
CL8060.Contig1_All	976.37	gi|157127565|ref|XP_001661092.1|	203.371	2.68081e-50	AAEL010858-PA [Aedes aegypti] &gt;gi|108872878|gb|EAT37103.1| AAEL010858-PA [Aedes aegypti]
Unigene7494_All	969.44	gi|198462092|ref|XP_001352335.2|	174.866	3.84971e-42	uncharacterized protein Dpse_GA10310 [Drosophila pseudoobscura pseudoobscura] &gt;gi|198142795|gb|EAL29373.2| uncharacterized protein Dpse_GA10310 [Drosophila pseudoobscura pseudoobscura]
Unigene9003_All	967.29	gi|910242184|ref|NP_001298162.1|	289.656	2.23095e-76	40S ribosomal protein S14 [Stomoxys calcitrans] &gt;gi|4588920|gb|AAD26263.1| ribosomal protein S14 [Stomoxys calcitrans] &gt;gi|906464483|gb|KNC26302.1| 40S ribosomal protein S14 [Lucilia cuprina]
Unigene8157_All	953.41	gi|906466963|gb|KNC28297.1|	347.051	1.42249e-93	60S ribosomal protein L9 [Lucilia cuprina]
Unigene13413_All	944.04	gi|907743709|ref|XP_013116734.1|	355.91	7.37454e-96	PREDICTED: 60S ribosomal protein L23a [Stomoxys calcitrans]
Unigene1881_All	941.85	gi|498925464|ref|XP_004517673.1|	364.385	8.50983e-99	PREDICTED: 60S ribosomal protein L11 [Ceratitis capitata] &gt;gi|751450398|ref|XP_011179475.1| PREDICTED: 60S ribosomal protein L11 [Bactrocera cucurbitae] &gt;gi|751789547|ref|XP_011204287.1| PREDICTED: 60S ribosomal protein L11 [Bactrocera dorsalis] &gt;gi|929349456|ref|XP_014102274.1| PREDICTED: 60S ribosomal protein L11 [Bactrocera oleae]
Unigene8771_All	940.53	gi|499012557|ref|XP_004537322.1|	397.127	1.46959e-108	PREDICTED: 60S ribosomal protein L13a [Ceratitis capitata]
Unigene11233_All	937.93	gi|807018509|ref|XP_012162652.1|	446.432	2.8741e-123	PREDICTED: 40S ribosomal protein S3 [Ceratitis capitata]
Unigene6169_All	934.4	gi|902622|emb|CAA61806.1|	254.988	4.311e-66	40S ribosomal protein S12 [Drosophila melanogaster]
Unigene8152_All	929.26	gi|22024141|ref|NP_610939.2|	288.5	4.35146e-76	ribosomal protein S23, isoform A [Drosophila melanogaster] &gt;gi|665400850|ref|NP_001286410.1| ribosomal protein S23, isoform B [Drosophila melanogaster] &gt;gi|125811142|ref|XP_001361764.1| uncharacterized protein Dpse_GA21060 [Drosophila pseudoobscura pseudoobscura] &gt;gi|194754389|ref|XP_001959478.1| uncharacterized protein Dana_GF12897 [Drosophila ananassae] &gt;gi|194883144|ref|XP_00197566…
Unigene10633_All	908.19	gi|907642403|ref|XP_013100562.1|	288.5	5.44568e-76	PREDICTED: 40S ribosomal protein S16 [Stomoxys calcitrans]
Unigene9260_All	906.42	gi|611991850|ref|XP_007482288.1|	54.299	7.37735e-06	PREDICTED: keratin-associated protein 4-9-like [Monodelphis domestica]
Unigene9525_All	904.94	gi|498980287|ref|XP_004529313.1|	224.557	4.89231e-57	PREDICTED: 60S ribosomal protein L35a [Ceratitis capitata]
Unigene10188_All	904.92	gi|929372063|ref|XP_014095978.1|	195.282	3.7392e-48	PREDICTED: uncharacterized protein LOC106621574 [Bactrocera oleae]
Unigene7840_All	889.71	gi|755892294|ref|XP_005189692.2|	347.821	9.9352e-94	PREDICTED: 60S ribosomal protein L17 [Musca domestica]
Unigene12292_All	886.11	gi|195397820|ref|XP_002057526.1|	91.6633	1.97764e-16	uncharacterized protein Dvir_GJ18058 [Drosophila virilis] &gt;gi|194141180|gb|EDW57599.1| uncharacterized protein Dvir_GJ18058 [Drosophila virilis]
Unigene8758_All	881.96	gi|906469480|gb|KNC30243.1|	284.263	7.80941e-75	hypothetical protein FF38_07003 [Lucilia cuprina]
CL756.Contig5_All	870.93	gi|907593787|ref|XP_013102237.1|	659.833	0	PREDICTED: venom carboxylesterase-6 [Stomoxys calcitrans]
Unigene10205_All	870.86	gi|751439455|ref|XP_011184309.1|	347.051	1.67824e-93	PREDICTED: 60S ribosomal protein L18 [Bactrocera cucurbitae]
Unigene11855_All	870.3	gi|498985868|ref|XP_004530714.1|	682.945	0	PREDICTED: 60S ribosomal protein L4 [Ceratitis capitata]
CL8168.Contig2_All	855.81	-	-	-	-
CL1695.Contig5_All	849.03	gi|802734487|gb|KKA73802.1|	311.227	9.83095e-83	act-1, partial [Pristionchus pacificus]
Unigene14871_All	848.97	gi|751777346|ref|XP_011197675.1|	1610.89	0	PREDICTED: elongation factor 2 [Bactrocera dorsalis]
CL5926.Contig5_All	838.6	gi|170057110|ref|XP_001864336.1|	1406.73	0	xanthine dehydrogenase/oxidase [Culex quinquefasciatus] &gt;gi|167876658|gb|EDS40041.1| xanthine dehydrogenase/oxidase [Culex quinquefasciatus]
Unigene11624_All	827.41	gi|906460980|gb|KNC23580.1|	440.269	2.07392e-121	40S ribosomal protein S6 [Lucilia cuprina]
Unigene10615_All	824.26	gi|498949246|ref|XP_004522823.1|	291.197	7.2357e-77	PREDICTED: 40S ribosomal protein S18 [Ceratitis capitata] &gt;gi|751461285|ref|XP_011185442.1| PREDICTED: 40S ribosomal protein S18 [Bactrocera cucurbitae] &gt;gi|751781698|ref|XP_011200027.1| PREDICTED: 40S ribosomal protein S18 [Bactrocera dorsalis]
Unigene7715_All	820.62	gi|751795400|ref|XP_011207468.1|	501.516	9.16536e-140	PREDICTED: 60S ribosomal protein L8 [Bactrocera dorsalis] &gt;gi|929363444|ref|XP_014091269.1| PREDICTED: 60S ribosomal protein L8 [Bactrocera oleae]
Unigene17972_All	817.17	gi|125980163|ref|XP_001354114.1|	83.1889	1.51583e-14	uncharacterized protein Dpse_GA20161 [Drosophila pseudoobscura pseudoobscura] &gt;gi|54641102|gb|EAL29853.1| uncharacterized protein Dpse_GA20161 [Drosophila pseudoobscura pseudoobscura]
CL1819.Contig13_All	814.53	gi|668462969|gb|KFB50412.1|	447.588	4.53299e-123	AGAP005753-PA-like protein [Anopheles sinensis]
Unigene9338_All	811.69	gi|557753557|ref|XP_005176523.1|	219.935	3.33682e-55	PREDICTED: superoxide dismutase [Cu-Zn], chloroplastic isoform X3 [Musca domestica]
CL5738.Contig1_All	804.81	-	-	-	-
Unigene11371_All	794.55	gi|194765833|ref|XP_001965030.1|	275.404	4.10868e-72	uncharacterized protein Dana_GF21662 [Drosophila ananassae] &gt;gi|190617640|gb|EDV33164.1| uncharacterized protein Dana_GF21662 [Drosophila ananassae]
Unigene13436_All	789.53	gi|907633931|ref|XP_013099403.1|	117.857	7.78599e-24	PREDICTED: TNF receptor-associated factor family protein DDB_G0272098 [Stomoxys calcitrans]
Unigene10796_All	788.55	gi|937574005|dbj|BAS69441.1|	74.7146	2.80691e-11	odorant-binding protein 1 [Delia platura]
Unigene10129_All	788.05	gi|906469768|gb|KNC30442.1|	413.305	2.84508e-113	60S ribosomal protein L7 [Lucilia cuprina]
Unigene9629_All	779.87	gi|751477159|ref|XP_011194094.1|	276.559	1.68356e-72	PREDICTED: 40S ribosomal protein S10b [Bactrocera cucurbitae]
CL2038.Contig1_All	774	gi|964106706|ref|XP_001962147.2|	132.109	1.14188e-28	uncharacterized protein Dana_GF14584 [Drosophila ananassae] &gt;gi|939215393|gb|EDV31368.2| uncharacterized protein Dana_GF14584 [Drosophila ananassae]
CL1695.Contig4_All	767.2	gi|254910943|ref|NP_001157191.1|	465.307	5.49878e-129	actin related protein 1 [Nasonia vitripennis] &gt;gi|254910945|ref|NP_001157192.1| actin related protein 1 [Nasonia vitripennis]
Unigene12042_All	749.22	gi|751454423|ref|XP_011181683.1|	511.146	1.16016e-142	PREDICTED: 40S ribosomal protein S2 [Bactrocera cucurbitae] &gt;gi|751784483|ref|XP_011201534.1| PREDICTED: 40S ribosomal protein S2 [Bactrocera dorsalis] &gt;gi|929379328|ref|XP_014099984.1| PREDICTED: 40S ribosomal protein S2-like [Bactrocera oleae]
CL310.Contig2_All	748.7	gi|1000190388|gb|KXJ68707.1|	209.534	1.38447e-52	hypothetical protein RP20_CCG002118 [Aedes albopictus]
Unigene12543_All	737.86	gi|157167366|ref|XP_001653890.1|	509.99	4.9126e-142	AAEL009637-PA [Aedes aegypti] &gt;gi|54289254|gb|AAV31917.1| lysosomal cathepsin B [Aedes aegypti] &gt;gi|108874249|gb|EAT38474.1| AAEL009637-PA [Aedes aegypti]
Unigene12488_All	736.17	gi|1000721086|ref|XP_015609417.1|	261.151	1.22298e-67	PREDICTED: superoxide dismutase [Cu-Zn] [Cephus cinctus]
Unigene12170_All	735.46	gi|557768157|ref|XP_005183763.1|	268.085	1.55138e-69	PREDICTED: glutathione S-transferase 1 [Musca domestica]
Unigene5552_All	730.58	gi|498967260|ref|XP_004526017.1|	122.094	2.89371e-26	PREDICTED: 60S ribosomal protein L29 [Ceratitis capitata] &gt;gi|751779339|ref|XP_011198753.1| PREDICTED: 60S ribosomal protein L29 [Bactrocera dorsalis]
Unigene9920_All	728.85	gi|195064082|ref|XP_001996493.1|	921.383	0	GH23965 [Drosophila grimshawi] &gt;gi|193892039|gb|EDV90905.1| GH23965 [Drosophila grimshawi]
CL8525.Contig5_All	728.7	gi|24655737|ref|NP_523795.2|	912.524	0	beta-Tubulin at 56D, isoform B [Drosophila melanogaster] &gt;gi|194753147|ref|XP_001958879.1| uncharacterized protein Dana_GF12605 [Drosophila ananassae] &gt;gi|195028304|ref|XP_001987016.1| GH20203 [Drosophila grimshawi] &gt;gi|195122798|ref|XP_002005898.1| uncharacterized protein Dmoj_GI20729 [Drosophila mojavensis] &gt;gi|195155236|ref|XP_002018511.1| GL16725 [Drosophila persimilis] &gt;gi|195…
Unigene11352_All	725.14	gi|195128197|ref|XP_002008552.1|	491.886	6.40054e-137	uncharacterized protein Dmoj_GI11752 [Drosophila mojavensis] &gt;gi|193920161|gb|EDW19028.1| uncharacterized protein Dmoj_GI11752 [Drosophila mojavensis]
Unigene10089_All	723.88	gi|195167371|ref|XP_002024507.1|	207.994	4.07031e-52	GL15908 [Drosophila persimilis] &gt;gi|198469544|ref|XP_002134340.1| uncharacterized protein Dpse_GA25213 [Drosophila pseudoobscura pseudoobscura] &gt;gi|194107905|gb|EDW29948.1| GL15908 [Drosophila persimilis] &gt;gi|198146921|gb|EDY72967.1| uncharacterized protein Dpse_GA25213 [Drosophila pseudoobscura pseudoobscura]
Unigene10437_All	722.47	gi|158284753|ref|XP_307843.4|	157.147	8.32149e-37	AGAP009431-PA [Anopheles gambiae str. PEST] &gt;gi|157020882|gb|EAA03627.5| AGAP009431-PA [Anopheles gambiae str. PEST]
Unigene5499_All	721.76	gi|557775216|ref|XP_005187254.1|	312.768	2.42623e-83	PREDICTED: 60S ribosomal protein L12 [Musca domestica] &gt;gi|557775218|ref|XP_005187255.1| PREDICTED: 60S ribosomal protein L12 [Musca domestica]
Unigene10090_All	719.4	gi|968059274|ref|XP_001998860.2|	372.089	7.77046e-101	uncharacterized protein Dmoj_GI24201 [Drosophila mojavensis] &gt;gi|946588275|gb|EDW14321.2| uncharacterized protein Dmoj_GI24201 [Drosophila mojavensis]
Unigene14451_All	718.35	gi|194902102|ref|XP_001980590.1|	791.571	0	uncharacterized protein Dere_GG17978, isoform A [Drosophila erecta] &gt;gi|190652293|gb|EDV49548.1| uncharacterized protein Dere_GG17978, isoform A [Drosophila erecta]
Unigene10269_All	714.95	gi|24651273|ref|NP_733339.1|	258.07	3.49004e-67	ribosomal protein L32, isoform C [Drosophila melanogaster] &gt;gi|23172649|gb|AAN14210.1| ribosomal protein L32, isoform C [Drosophila melanogaster] &gt;gi|41058070|gb|AAR99100.1| RE59709p [Drosophila melanogaster]
Unigene10608_All	705.82	gi|498930464|ref|XP_004518887.1|	384.03	1.70344e-104	PREDICTED: 40S ribosomal protein S5a [Ceratitis capitata]
CL1047.Contig1_All	701.81	gi|195437612|ref|XP_002066734.1|	101.679	5.87113e-20	uncharacterized protein Dwil_GK24644 [Drosophila willistoni] &gt;gi|194162819|gb|EDW77720.1| uncharacterized protein Dwil_GK24644 [Drosophila willistoni]
CL7288.Contig2_All	697.03	gi|1000210141|gb|KXJ80182.1|	487.263	3.26043e-135	hypothetical protein RP20_CCG026383 [Aedes albopictus]
CL1695.Contig1_All	696.73	gi|17137090|ref|NP_477091.1|	696.812	0	actin 87E, isoform A [Drosophila melanogaster] &gt;gi|24646579|ref|NP_731812.1| actin 87E, isoform B [Drosophila melanogaster] &gt;gi|665393992|ref|NP_001287314.1| actin 87E, isoform C [Drosophila melanogaster] &gt;gi|125775619|ref|XP_001359004.1| uncharacterized protein Dpse_GA14877 [Drosophila pseudoobscura pseudoobscura] &gt;gi|194741258|ref|XP_001953106.1| uncharacterized protein Dana_GF17602…
Unigene16870_All	689.61	gi|194768745|ref|XP_001966472.1|	435.261	1.2489e-119	uncharacterized protein Dana_GF22196 [Drosophila ananassae] &gt;gi|190617236|gb|EDV32760.1| uncharacterized protein Dana_GF22196 [Drosophila ananassae]
CL11723.Contig2_All	686.65	gi|907652061|ref|XP_013102307.1|	194.897	5.92966e-48	PREDICTED: 60S acidic ribosomal protein P1 [Stomoxys calcitrans]
Unigene11730_All	683.14	gi|668463588|gb|KFB51000.1|	243.047	2.16424e-62	40S ribosomal protein S24 [Anopheles sinensis]
Unigene12024_All	677.38	gi|751797112|ref|XP_011208406.1|	1002.28	0	PREDICTED: ATP synthase subunit alpha, mitochondrial [Bactrocera dorsalis]
CL414.Contig1_All	672.47	gi|952512218|gb|KRT78986.1|	318.546	3.76173e-84	hypothetical protein AMK59_7551 [Oryctes borbonicus]
Unigene9619_All	672.12	gi|170035504|ref|XP_001845609.1|	139.428	7.90854e-31	NADH:ubiquinone dehydrogenase [Culex quinquefasciatus] &gt;gi|167877521|gb|EDS40904.1| NADH:ubiquinone dehydrogenase [Culex quinquefasciatus]
CL3893.Contig1_All	667.75	gi|557760775|ref|XP_005180107.1|	565.459	1.58158e-158	PREDICTED: probable cytochrome P450 9f2 [Musca domestica]
Unigene11134_All	659.04	gi|929362176|ref|XP_014090571.1|	239.58	1.66387e-60	PREDICTED: ATP synthase lipid-binding protein, mitochondrial [Bactrocera oleae] &gt;gi|929362178|ref|XP_014090572.1| PREDICTED: ATP synthase lipid-binding protein, mitochondrial [Bactrocera oleae]
Unigene6086_All	657.47	gi|929345968|ref|XP_014086576.1|	281.567	5.57668e-74	PREDICTED: 60S ribosomal protein L21 [Bactrocera oleae]
Unigene11875_All	648.87	gi|906465323|gb|KNC26992.1|	538.495	9.32777e-151	60S ribosomal protein L5 [Lucilia cuprina]
Unigene11525_All	648.32	gi|939680137|ref|XP_014285328.1|	126.716	6.63915e-27	PREDICTED: protein takeout-like [Halyomorpha halys]
Unigene8155_All	640.68	gi|907702585|ref|XP_013109855.1|	349.747	3.03798e-94	PREDICTED: 60S ribosomal protein L13 [Stomoxys calcitrans]
CL8502.Contig1_All	635.63	gi|755887794|ref|XP_011294391.1|	685.256	0	PREDICTED: arginine kinase isoform X1 [Musca domestica]
Unigene10379_All	634.22	gi|498932843|ref|XP_004519486.1|	404.06	1.47049e-110	PREDICTED: 60S ribosomal protein L15 [Ceratitis capitata]
CL10097.Contig1_All	633.03	gi|751801210|ref|XP_011210638.1|	83.9593	8.88666e-15	PREDICTED: adult cuticle protein 1 [Bactrocera dorsalis]
Unigene10568_All	626.05	gi|907666027|ref|XP_013103486.1|	372.859	3.29524e-101	PREDICTED: 40S ribosomal protein S9 [Stomoxys calcitrans]
Unigene13598_All	620.55	gi|557766508|ref|XP_005182949.1|	300.827	3.62303e-79	PREDICTED: omega-amidase NIT2 [Musca domestica]
Unigene11404_All	620.33	gi|528744548|dbj|BAN67602.1|	159.073	2.31368e-36	thioredoxin, partial [Polypedilum vanderplanki]
Unigene8922_All	618.05	gi|17975567|ref|NP_524709.1|	265.774	2.77689e-69	ribosomal protein S15Aa, isoform D [Drosophila melanogaster] &gt;gi|24641743|ref|NP_727690.1| ribosomal protein S15Aa, isoform A [Drosophila melanogaster] &gt;gi|24641747|ref|NP_727692.1| ribosomal protein S15Aa, isoform C [Drosophila melanogaster] &gt;gi|24641750|ref|NP_727693.1| ribosomal protein S15Aa, isoform E [Drosophila melanogaster] &gt;gi|281360807|ref|NP_001162738.1| ribosomal protein S…
Unigene10739_All	600.71	gi|907733873|ref|XP_013115153.1|	404.831	6.84851e-111	PREDICTED: 60S ribosomal protein L10a-2 [Stomoxys calcitrans]
Unigene13256_All	587.4	gi|194746193|ref|XP_001955565.1|	283.878	1.27811e-73	uncharacterized protein Dana_GF16185, isoform A [Drosophila ananassae] &gt;gi|964153659|ref|XP_014765862.1| uncharacterized protein Dana_GF16185, isoform B [Drosophila ananassae] &gt;gi|190628602|gb|EDV44126.1| uncharacterized protein Dana_GF16185, isoform A [Drosophila ananassae] &gt;gi|939225768|gb|KPU80622.1| uncharacterized protein Dana_GF16185, isoform B [Drosophila ananassae]
Unigene13424_All	586.35	gi|499012497|ref|XP_004537307.1|	191.045	3.01582e-46	PREDICTED: protein takeout-like [Ceratitis capitata]
Unigene9643_All	578.29	gi|195402251|ref|XP_002059720.1|	232.646	1.62452e-58	uncharacterized protein Dvir_GJ14631 [Drosophila virilis] &gt;gi|194155934|gb|EDW71118.1| uncharacterized protein Dvir_GJ14631 [Drosophila virilis]
Unigene8822_All	577.99	gi|557784403|ref|XP_005191805.1|	216.853	1.47928e-54	PREDICTED: 40S ribosomal protein S20 [Musca domestica] &gt;gi|907644976|ref|XP_013101199.1| PREDICTED: 40S ribosomal protein S20 [Stomoxys calcitrans]
CL11027.Contig2_All	574.97	gi|1000207317|gb|KXJ78003.1|	922.154	0	hypothetical protein RP20_CCG005886 [Aedes albopictus]
Unigene9269_All	574.14	gi|195331979|ref|XP_002032676.1|	230.72	3.90017e-58	GM20912 [Drosophila sechellia] &gt;gi|194124646|gb|EDW46689.1| GM20912 [Drosophila sechellia]
Unigene8872_All	555.81	gi|568258249|gb|ETN66413.1|	190.274	1.10113e-46	cytochrome c oxidase, subunit VIA [Anopheles darlingi]
Unigene4120_All	554.19	gi|321476128|gb|EFX87089.1|	55.8398	2.59342e-06	hypothetical protein DAPPUDRAFT_312612 [Daphnia pulex]
Unigene17240_All	554.12	gi|929364677|ref|XP_014091948.1|	959.518	0	PREDICTED: polyadenylate-binding protein [Bactrocera oleae] &gt;gi|929364679|ref|XP_014091949.1| PREDICTED: polyadenylate-binding protein [Bactrocera oleae] &gt;gi|929364681|ref|XP_014091950.1| PREDICTED: polyadenylate-binding protein [Bactrocera oleae]
Unigene10704_All	551.59	gi|195116707|ref|XP_002002893.1|	95.1301	3.82607e-18	uncharacterized protein Dmoj_GI17627 [Drosophila mojavensis] &gt;gi|193913468|gb|EDW12335.1| uncharacterized protein Dmoj_GI17627 [Drosophila mojavensis]
Unigene13272_All	548.54	gi|751465684|ref|XP_011187842.1|	492.271	1.69394e-136	PREDICTED: 60S ribosomal protein L7a [Bactrocera cucurbitae]
Unigene213_All	548.24	gi|906465998|gb|KNC27543.1|	301.982	3.73168e-79	hypothetical protein FF38_12342 [Lucilia cuprina]
Unigene10203_All	543.88	gi|998494182|ref|XP_015518789.1|	141.354	4.58558e-32	PREDICTED: cytochrome c oxidase subunit 6B [Neodiprion lecontei]
Unigene13463_All	543.26	gi|157106472|ref|XP_001649339.1|	140.969	5.00904e-31	AAEL004521-PA [Aedes aegypti] &gt;gi|108879859|gb|EAT44084.1| AAEL004521-PA [Aedes aegypti]
Unigene17204_All	538.28	gi|924553979|gb|ALC39254.1|	314.309	6.5222e-83	Tsp39D [Drosophila busckii]
CL2467.Contig9_All	537.53	gi|499013050|ref|XP_004537441.1|	241.891	8.69142e-61	PREDICTED: glutathione S-transferase 1-like [Ceratitis capitata]
Unigene9646_All	521.94	gi|498984937|ref|XP_004530489.1|	243.047	8.06754e-62	PREDICTED: gamma-aminobutyric acid receptor-associated protein [Ceratitis capitata]
Unigene74_All	521.54	gi|755869658|ref|XP_011291722.1|	75.8702	6.31333e-12	PREDICTED: uncharacterized protein LOC105261707 [Musca domestica]
Unigene12888_All	518.33	gi|557778093|ref|XP_005188679.1|	607.831	2.22014e-171	PREDICTED: chitinase-like protein Idgf4 [Musca domestica]
Unigene9420_All	510.16	gi|906465707|gb|KNC27304.1|	135.961	4.92267e-30	hypothetical protein FF38_08962 [Lucilia cuprina]
Unigene9198_All	508.36	gi|929365405|ref|XP_014092344.1|	216.083	1.52091e-54	PREDICTED: cytochrome b-c1 complex subunit 7 [Bactrocera oleae]
CL11758.Contig2_All	507.43	gi|906471207|gb|KNC31604.1|	302.368	1.44655e-79	hypothetical protein FF38_12747 [Lucilia cuprina]
Unigene11437_All	506.47	gi|157674443|gb|ABV60317.1|	567	2.49877e-159	60S acidic ribosomal protein P0-like protein [Lutzomyia longipalpis]
Unigene7659_All	501.37	gi|906472430|gb|KNC32568.1|	206.068	5.60591e-51	V-type proton ATPase subunit G [Lucilia cuprina]
Unigene9678_All	497.44	gi|20139944|sp|Q9NB21.1|RS7_CULQU	318.161	6.18733e-85	RecName: Full=40S ribosomal protein S7 &gt;gi|8926322|gb|AAF81792.1|AF272670_1 S7 ribosomal protein [Culex quinquefasciatus]
CL3175.Contig2_All	493.88	gi|195375227|ref|XP_002046403.1|	224.172	4.25797e-56	uncharacterized protein Dvir_GJ12879 [Drosophila virilis] &gt;gi|194153561|gb|EDW68745.1| uncharacterized protein Dvir_GJ12879 [Drosophila virilis]
Unigene14993_All	492.98	gi|557755356|ref|XP_005177418.1|	96.6709	2.73275e-18	PREDICTED: cytochrome c oxidase subunit 6b-1 [Musca domestica]
Unigene13214_All	489.22	gi|157132324|ref|XP_001655999.1|	555.058	1.47947e-155	AAEL002833-PA [Aedes aegypti] &gt;gi|108881694|gb|EAT45919.1| AAEL002833-PA [Aedes aegypti]
Unigene8996_All	486.11	gi|668453873|gb|KFB42469.1|	107.457	7.52422e-22	AGAP007621-PB-like protein [Anopheles sinensis]
CL1819.Contig14_All	471.75	gi|668462969|gb|KFB50412.1|	447.203	5.25409e-123	AGAP005753-PA-like protein [Anopheles sinensis]
Unigene11424_All	469.45	gi|906472142|gb|KNC32324.1|	457.603	3.07121e-126	hypothetical protein FF38_12481 [Lucilia cuprina]
CL8808.Contig1_All	465.92	gi|906460764|gb|KNC23406.1|	288.5	7.10895e-75	V-type proton ATPase 16 kDa proteolipid subunit, partial [Lucilia cuprina]
Unigene14487_All	462.42	gi|906457342|gb|KNC20812.1|	160.614	1.2666e-36	hypothetical protein FF38_11273 [Lucilia cuprina]
Unigene1670_All	461.7	gi|195122890|ref|XP_002005943.1|	597.816	2.56659e-168	uncharacterized protein Dmoj_GI20756 [Drosophila mojavensis] &gt;gi|193911011|gb|EDW09878.1| uncharacterized protein Dmoj_GI20756 [Drosophila mojavensis]
Unigene11393_All	457.44	gi|751470575|ref|XP_011190522.1|	447.973	1.2807e-123	PREDICTED: 40S ribosomal protein SA [Bactrocera cucurbitae] &gt;gi|751470577|ref|XP_011190523.1| PREDICTED: 40S ribosomal protein SA [Bactrocera cucurbitae]
Unigene12837_All	454.05	gi|939236452|ref|XP_014255921.1|	117.472	9.16455e-24	PREDICTED: calphotin-like [Cimex lectularius]
Unigene13060_All	453.15	gi|194870832|ref|XP_001972730.1|	585.104	1.41211e-164	uncharacterized protein Dere_GG15684, isoform A [Drosophila erecta] &gt;gi|968027393|ref|XP_015013974.1| uncharacterized protein Dere_GG15684, isoform B [Drosophila erecta] &gt;gi|190654513|gb|EDV51756.1| uncharacterized protein Dere_GG15684, isoform A [Drosophila erecta] &gt;gi|945183813|gb|KQS43957.1| uncharacterized protein Dere_GG15684, isoform B [Drosophila erecta]
Unigene16695_All	451.21	gi|194760125|ref|XP_001962292.1|	1159.44	0	uncharacterized protein Dana_GF14516 [Drosophila ananassae] &gt;gi|190615989|gb|EDV31513.1| uncharacterized protein Dana_GF14516 [Drosophila ananassae]
Unigene15416_All	449.39	gi|24641402|ref|NP_727563.1|	1217.22	0	heat shock 70-kDa protein cognate 3, isoform A [Drosophila melanogaster] &gt;gi|24641404|ref|NP_511132.2| heat shock 70-kDa protein cognate 3, isoform B [Drosophila melanogaster] &gt;gi|24641406|ref|NP_727564.1| heat shock 70-kDa protein cognate 3, isoform C [Drosophila melanogaster] &gt;gi|24641408|ref|NP_727565.1| heat shock 70-kDa protein cognate 3, isoform D [Drosophila melanogaster] &gt;gi|6…
Unigene9470_All	445.13	gi|969485246|ref|XP_001360892.3|	109.768	1.50657e-22	uncharacterized protein Dpse_GA17833 [Drosophila pseudoobscura pseudoobscura] &gt;gi|950768480|gb|EAL25467.3| uncharacterized protein Dpse_GA17833 [Drosophila pseudoobscura pseudoobscura]
CL1047.Contig2_All	444.28	gi|17137120|ref|NP_477115.1|	102.064	5.1375e-20	adult cuticle protein 1 [Drosophila melanogaster] &gt;gi|3121954|sp|Q26416.1|CUA1_DROME RecName: Full=Adult cuticle protein 1; AltName: Full=dACP-1; Flags: Precursor &gt;gi|7297284|gb|AAF52547.1| adult cuticle protein 1 [Drosophila melanogaster] &gt;gi|7580461|gb|AAB33567.2| cuticle protein [Drosophila melanogaster] &gt;gi|21430680|gb|AAM51018.1| RH03221p1 [Drosophila melanogaster]
CL6824.Contig1_All	443.51	gi|746856509|ref|XP_011058944.1|	67.781	1.01379e-08	PREDICTED: uncharacterized protein LOC105148744 [Acromyrmex echinatior]
CL5171.Contig1_All	440.38	gi|751465790|ref|XP_011187899.1|	1876.68	0	PREDICTED: ATP-binding cassette sub-family A member 13 [Bactrocera cucurbitae]
CL6345.Contig3_All	436.05	gi|53828193|emb|CAH58743.1|	318.161	1.4819e-84	putative glutahione S-transferase, delta class [Episyrphus balteatus]
Unigene13588_All	435.78	gi|929365956|ref|XP_014092649.1|	209.92	8.88155e-66	PREDICTED: LOW QUALITY PROTEIN: ornithine decarboxylase antizyme, partial [Bactrocera oleae]
CL7031.Contig1_All	432.51	gi|157105147|ref|XP_001648737.1|	373.244	9.45423e-101	AAEL004242-PA [Aedes aegypti] &gt;gi|108880158|gb|EAT44383.1| AAEL004242-PA [Aedes aegypti]
Unigene11788_All	422.63	gi|498963518|ref|XP_004525217.1|	300.056	6.06046e-79	PREDICTED: probable Bax inhibitor 1 [Ceratitis capitata]
Unigene11438_All	420.75	gi|157111905|ref|XP_001657349.1|	201.83	1.56473e-49	AAEL005997-PA [Aedes aegypti] &gt;gi|108878248|gb|EAT42473.1| AAEL005997-PA [Aedes aegypti]
Unigene13885_All	419.91	gi|906475059|gb|KNC34504.1|	428.713	1.52357e-117	hypothetical protein FF38_02751 [Lucilia cuprina]
CL2715.Contig4_All	415.48	gi|929355472|ref|XP_014086894.1|	65.855	3.05748e-09	PREDICTED: adult cuticle protein 1-like [Bactrocera oleae]
Unigene11265_All	413.95	gi|195125752|ref|XP_002007340.1|	115.161	4.39456e-24	uncharacterized protein Dmoj_GI12436, isoform A [Drosophila mojavensis] &gt;gi|968042817|ref|XP_015017429.1| uncharacterized protein Dmoj_GI12436, isoform B [Drosophila mojavensis] &gt;gi|193918949|gb|EDW17816.1| uncharacterized protein Dmoj_GI12436, isoform A [Drosophila mojavensis] &gt;gi|946595510|gb|KRG05777.1| uncharacterized protein Dmoj_GI12436, isoform B [Drosophila mojavensis]
CL11897.Contig2_All	409.87	gi|157108055|ref|XP_001650058.1|	223.402	2.99059e-56	AAEL014944-PA [Aedes aegypti] &gt;gi|94468576|gb|ABF18137.1| mitochondrial cytochrome c oxidase subunit VA [Aedes aegypti] &gt;gi|108868597|gb|EAT32822.1| AAEL014944-PA [Aedes aegypti]
Unigene6467_All	409.18	gi|751473908|ref|XP_011192325.1|	104.76	4.86497e-21	PREDICTED: uncharacterized protein LOC105218443 [Bactrocera cucurbitae]
CL11531.Contig1_All	408.54	gi|906474540|gb|KNC34091.1|	88.1965	1.57998e-15	hypothetical protein FF38_06456 [Lucilia cuprina]
CL8320.Contig1_All	406.17	gi|756135533|dbj|BAQ25599.1|	332.028	2.69594e-88	Drip1 aquaporin [Belgica antarctica]
CL8168.Contig3_All	403.87	-	-	-	-
CL1099.Contig1_All	398.49	gi|751797203|ref|XP_011208452.1|	279.256	4.76761e-72	PREDICTED: uncharacterized protein LOC105229720 [Bactrocera dorsalis]
CL9438.Contig1_All	395.19	gi|906473098|gb|KNC33072.1|	1117.84	0	hypothetical protein FF38_13123 [Lucilia cuprina]
Unigene9612_All	391.63	gi|906461679|gb|KNC24109.1|	61.2326	1.46843e-07	hypothetical protein FF38_08878 [Lucilia cuprina]
Unigene9176_All	390.96	gi|906462372|gb|KNC24654.1|	491.886	2.44255e-136	14-3-3 protein epsilon [Lucilia cuprina]
CL1819.Contig9_All	388.35	gi|968042271|ref|XP_002009148.2|	105.531	2.78136e-21	uncharacterized protein Dmoj_GI11420 [Drosophila mojavensis] &gt;gi|946596953|gb|EDW19624.2| uncharacterized protein Dmoj_GI11420 [Drosophila mojavensis]
Unigene11123_All	387.07	gi|195353923|ref|XP_002043451.1|	377.481	4.53848e-102	GM23128 [Drosophila sechellia] &gt;gi|194127592|gb|EDW49635.1| GM23128 [Drosophila sechellia]
Unigene12085_All	383.78	gi|195451659|ref|XP_002073020.1|	703.745	0	uncharacterized protein Dwil_GK13913 [Drosophila willistoni] &gt;gi|194169105|gb|EDW84006.1| uncharacterized protein Dwil_GK13913 [Drosophila willistoni]
Unigene17239_All	382.83	-	-	-	-
CL6096.Contig2_All	382.36	gi|557775452|ref|XP_005187372.1|	100.523	9.04971e-20	PREDICTED: ATP synthase subunit epsilon, mitochondrial isoform X1 [Musca domestica]
Unigene10158_All	381.18	gi|914099222|ref|NP_001298651.1|	163.696	1.69029e-38	glycine-rich protein DOT1-like precursor [Papilio polytes] &gt;gi|389610693|dbj|BAM18958.1| cuticular protein PpolCPG15 [Papilio polytes]
Unigene11523_All	380.08	gi|499005650|ref|XP_004535631.1|	641.343	0	PREDICTED: elongation factor 1-gamma [Ceratitis capitata]
Unigene12812_All	373.67	gi|751782270|ref|XP_011200333.1|	213.001	1.99439e-52	PREDICTED: uncharacterized protein LOC105224058 [Bactrocera dorsalis]
Unigene9060_All	371.74	-	-	-	-
Unigene7891_All	369.46	gi|195452510|ref|XP_002073385.1|	101.293	1.4978e-19	uncharacterized protein Dwil_GK14100 [Drosophila willistoni] &gt;gi|194169470|gb|EDW84371.1| uncharacterized protein Dwil_GK14100 [Drosophila willistoni]
Unigene9609_All	369.45	gi|195487937|ref|XP_002092102.1|	352.058	1.15572e-94	uncharacterized protein Dyak_GE11851 [Drosophila yakuba] &gt;gi|194178203|gb|EDW91814.1| uncharacterized protein Dyak_GE11851 [Drosophila yakuba]
Unigene13477_All	366.17	gi|817250614|emb|CFW94154.1|	298.516	6.76681e-78	Csa-calmodulin 6, partial [Cupiennius salei]
Unigene10586_All	364.23	-	-	-	-
Unigene10722_All	361.82	gi|646715983|gb|KDR19410.1|	218.009	5.72322e-55	Putative ATP synthase subunit f, mitochondrial [Zootermopsis nevadensis]
Unigene13052_All	359.49	gi|1000207555|gb|KXJ78181.1|	125.561	3.41013e-27	hypothetical protein RP20_CCG005356 [Aedes albopictus] &gt;gi|1000208398|gb|KXJ78836.1| hypothetical protein RP20_CCG002911 [Aedes albopictus]
Unigene16628_All	358.12	gi|906475643|gb|KNC34956.1|	321.627	2.87595e-85	hypothetical protein FF38_12275 [Lucilia cuprina]
CL4323.Contig2_All	354.97	-	-	-	-
Unigene12374_All	352.37	gi|929380380|ref|XP_014100577.1|	170.244	7.68288e-40	PREDICTED: serine protease snake-like [Bactrocera oleae]
Unigene14814_All	349.86	gi|94468962|gb|ABF18330.1|	310.842	7.19848e-82	unknown conserved protein [Aedes aegypti]
Unigene8865_All	348.95	gi|125775485|ref|XP_001358959.1|	130.568	8.19702e-29	uncharacterized protein Dpse_GA17372, isoform A [Drosophila pseudoobscura pseudoobscura] &gt;gi|195144508|ref|XP_002013238.1| GL23504 [Drosophila persimilis] &gt;gi|969471979|ref|XP_015037487.1| uncharacterized protein Dpse_GA17372, isoform B [Drosophila pseudoobscura pseudoobscura] &gt;gi|54638700|gb|EAL28102.1| uncharacterized protein Dpse_GA17372, isoform A [Drosophila pseudoobscura pseudoobsc…
Unigene11262_All	348.11	gi|498935823|ref|XP_004520232.1|	59.3066	1.12847e-06	PREDICTED: uncharacterized protein LOC101449745 [Ceratitis capitata]
Unigene15457_All	341	gi|157119815|ref|XP_001659520.1|	1183.32	0	AAEL008787-PA [Aedes aegypti] &gt;gi|122002537|sp|Q2TJ56.1|VATA_AEDAL RecName: Full=V-type proton ATPase catalytic subunit A; Short=V-ATPase subunit A; AltName: Full=V-ATPase 69 kDa subunit; AltName: Full=Vacuolar proton pump subunit alpha &gt;gi|145559538|sp|O16109.2|VATA_AEDAE RecName: Full=V-type proton ATPase catalytic subunit A; Short=V-ATPase subunit A; AltName: Full=V-ATPase 69 kDa subunit…
Unigene12929_All	340.18	gi|906469756|gb|KNC30430.1|	277.715	2.47425e-72	hypothetical protein FF38_07465, partial [Lucilia cuprina]
Unigene14200_All	339.68	gi|668462546|gb|KFB50015.1|	504.597	1.64597e-140	AGAP011937-PA-like protein [Anopheles sinensis]
Unigene14070_All	339.19	gi|751779563|ref|XP_011198872.1|	666.766	0	PREDICTED: fructose-bisphosphate aldolase isoform X1 [Bactrocera dorsalis]
Unigene16601_All	339.1	gi|195472164|ref|XP_002088372.1|	85.1149	2.70414e-14	uncharacterized protein Dyak_GE12807 [Drosophila yakuba] &gt;gi|194174473|gb|EDW88084.1| uncharacterized protein Dyak_GE12807 [Drosophila yakuba]
Unigene11392_All	337.79	gi|557759391|ref|XP_005179420.1|	723.776	0	PREDICTED: eukaryotic initiation factor 4A isoform X1 [Musca domestica] &gt;gi|557759393|ref|XP_005179421.1| PREDICTED: eukaryotic initiation factor 4A isoform X2 [Musca domestica]
CL867.Contig2_All	337.69	gi|1000210719|gb|KXJ80639.1|	81.2629	1.80181e-13	hypothetical protein RP20_CCG024212 [Aedes albopictus]
Unigene10745_All	337.38	gi|964155917|ref|XP_014766143.1|	178.333	1.63672e-42	uncharacterized protein Dana_GF16781, isoform B [Drosophila ananassae] &gt;gi|939224823|gb|KPU79974.1| uncharacterized protein Dana_GF16781, isoform B [Drosophila ananassae]
Unigene9086_All	336.97	gi|557775743|ref|XP_005187516.1|	643.654	0	PREDICTED: guanine nucleotide-binding protein subunit beta-like protein [Musca domestica]
Unigene11164_All	332.88	gi|158299534|ref|XP_001238172.2|	165.236	2.00363e-38	AGAP008893-PA [Anopheles gambiae str. PEST] &gt;gi|157013564|gb|EAU75905.2| AGAP008893-PA [Anopheles gambiae str. PEST]
Unigene8860_All	331	gi|906473602|gb|KNC33369.1|	167.162	8.57864e-40	ATP synthase-coupling factor 6, mitochondrial [Lucilia cuprina]
Unigene15231_All	325.93	gi|444727028|gb|ELW67537.1|	180.259	8.96577e-44	Cell surface glycoprotein 1 [Tupaia chinensis]
CL11758.Contig1_All	323.9	gi|906471207|gb|KNC31604.1|	301.597	2.63815e-79	hypothetical protein FF38_12747 [Lucilia cuprina]
CL2715.Contig2_All	323.85	gi|929355472|ref|XP_014086894.1|	63.929	1.16184e-08	PREDICTED: adult cuticle protein 1-like [Bactrocera oleae]
CL1263.Contig3_All	320.55	gi|347967830|ref|XP_003436121.1|	412.535	1.27931e-112	AGAP013241-PA [Anopheles gambiae str. PEST] &gt;gi|333468283|gb|EGK96892.1| AGAP013241-PA [Anopheles gambiae str. PEST]
CL10016.Contig1_All	320.23	gi|557772841|ref|XP_005186075.1|	355.91	1.654e-95	PREDICTED: aquaporin AQPAn.G isoform X1 [Musca domestica]
Unigene10671_All	320.2	gi|907684554|ref|XP_013107081.1|	255.373	6.51523e-66	PREDICTED: ATP synthase subunit delta, mitochondrial [Stomoxys calcitrans]
Unigene10680_All	318.18	gi|195433607|ref|XP_002064802.1|	219.935	5.20615e-55	uncharacterized protein Dwil_GK15007 [Drosophila willistoni] &gt;gi|194160887|gb|EDW75788.1| uncharacterized protein Dwil_GK15007 [Drosophila willistoni]
CL1616.Contig1_All	317.66	gi|63365252|gb|AAY40757.1|	1289.63	0	TIMELESS [Aedes aegypti]
Unigene15837_All	315.54	gi|354550150|gb|AER28024.1|	554.288	1.87801e-155	heat shock protein 83S1 [Stratiomys singularior]
CL5592.Contig3_All	313.96	gi|195398111|ref|XP_002057668.1|	528.865	1.76167e-147	uncharacterized protein Dvir_GJ17977, isoform A [Drosophila virilis] &gt;gi|194141322|gb|EDW57741.1| uncharacterized protein Dvir_GJ17977, isoform A [Drosophila virilis]
CL4428.Contig1_All	313.22	gi|907648603|ref|XP_013101834.1|	644.04	0	PREDICTED: protein 5NUC-like [Stomoxys calcitrans]
CL7926.Contig1_All	312.99	gi|907663680|ref|XP_013103084.1|	347.051	8.82501e-93	PREDICTED: 60S ribosomal protein L22 [Stomoxys calcitrans]
Unigene10809_All	312.63	gi|751798136|ref|XP_011208968.1|	806.594	0	PREDICTED: zinc finger protein on ecdysone puffs isoform X1 [Bactrocera dorsalis]
Unigene12673_All	312.55	gi|801388842|ref|XP_012057172.1|	167.933	1.89142e-39	PREDICTED: ecdysteroid-regulated 16 kDa protein-like [Atta cephalotes]
Unigene11569_All	308.83	gi|906465012|gb|KNC26734.1|	335.88	8.08446e-90	Nascent polypeptide-associated complex subunit alpha [Lucilia cuprina]
CL9496.Contig2_All	306.52	gi|194765282|ref|XP_001964756.1|	59.3066	7.74339e-07	Odorant-binding protein 99a [Drosophila ananassae] &gt;gi|190615028|gb|EDV30552.1| Odorant-binding protein 99a [Drosophila ananassae]
Unigene9781_All	305.23	gi|568255706|gb|ETN64432.1|	144.05	8.18781e-33	Vacuolar ATP synthase subunit H [Anopheles darlingi]
Unigene11858_All	304.79	gi|907700181|ref|XP_013109671.1|	399.438	5.30665e-109	PREDICTED: ATP synthase subunit b, mitochondrial [Stomoxys calcitrans]
Unigene7492_All	304.78	gi|194745684|ref|XP_001955317.1|	248.44	2.19643e-63	uncharacterized protein Dana_GF18698, isoform A [Drosophila ananassae] &gt;gi|190628354|gb|EDV43878.1| uncharacterized protein Dana_GF18698, isoform A [Drosophila ananassae]
Unigene14126_All	303.53	gi|751791382|ref|XP_011205287.1|	526.554	5.79773e-147	PREDICTED: pyruvate kinase-like isoform X1 [Bactrocera dorsalis] &gt;gi|751791384|ref|XP_011205288.1| PREDICTED: pyruvate kinase-like isoform X1 [Bactrocera dorsalis]
Unigene14680_All	302.93	gi|668462278|gb|KFB49747.1|	335.495	1.35649e-89	AGAP011789-PA-like protein [Anopheles sinensis]
CL10819.Contig1_All	302.38	gi|499007327|ref|XP_004536044.1|	1958.73	0	PREDICTED: sodium/potassium-transporting ATPase subunit alpha isoform X3 [Ceratitis capitata]
Unigene11900_All	300.79	gi|968008980|ref|XP_001980424.2|	335.88	1.0833e-89	uncharacterized protein Dere_GG18817 [Drosophila erecta] &gt;gi|945178549|gb|EDV49382.2| uncharacterized protein Dere_GG18817 [Drosophila erecta]
Unigene13248_All	300.51	gi|906464363|gb|KNC26199.1|	464.537	2.20779e-128	ATP synthase subunit gamma, mitochondrial [Lucilia cuprina]
Unigene974_All	299.58	gi|557771797|ref|XP_005185557.1|	214.157	6.38541e-53	PREDICTED: skin secretory protein xP2-like [Musca domestica]
Unigene15511_All	297.69	gi|907624412|ref|XP_013097899.1|	779.63	0	PREDICTED: thioredoxin reductase 1, mitochondrial isoform X4 [Stomoxys calcitrans]
CL1819.Contig12_All	296.29	gi|568251057|gb|ETN60647.1|	205.682	6.45299e-51	glucosyl/glucuronosyl transferase [Anopheles darlingi]
CL1989.Contig1_All	295.74	gi|498968663|ref|XP_004526369.1|	492.656	4.49945e-150	PREDICTED: heterogeneous nuclear ribonucleoprotein K isoform X1 [Ceratitis capitata]
Unigene13341_All	294.99	gi|498938790|ref|XP_004521019.1|	829.321	0	PREDICTED: UNC93-like protein isoform X2 [Ceratitis capitata] &gt;gi|498938796|ref|XP_004521020.1| PREDICTED: UNC93-like protein isoform X2 [Ceratitis capitata] &gt;gi|498938800|ref|XP_004521021.1| PREDICTED: UNC93-like protein isoform X2 [Ceratitis capitata]
Unigene12500_All	293.27	gi|906472246|gb|KNC32405.1|	470.7	3.89103e-130	Serine protease easter [Lucilia cuprina]
CL4918.Contig2_All	291.32	gi|929366970|ref|XP_014093206.1|	134.42	6.33331e-30	PREDICTED: uncharacterized protein LOC106619577 isoform X1 [Bactrocera oleae] &gt;gi|929366972|ref|XP_014093207.1| PREDICTED: uncharacterized protein LOC106619577 isoform X2 [Bactrocera oleae]
CL5592.Contig1_All	290.81	gi|195398111|ref|XP_002057668.1|	528.865	1.67891e-147	uncharacterized protein Dvir_GJ17977, isoform A [Drosophila virilis] &gt;gi|194141322|gb|EDW57741.1| uncharacterized protein Dvir_GJ17977, isoform A [Drosophila virilis]
Unigene7713_All	290.46	gi|807015686|ref|XP_004517938.2|	310.457	3.37699e-82	PREDICTED: nucleoside diphosphate kinase [Ceratitis capitata]
Unigene17102_All	288.44	gi|157133746|ref|XP_001662994.1|	1061.98	0	AAEL003046-PA [Aedes aegypti] &gt;gi|108881499|gb|EAT45724.1| AAEL003046-PA [Aedes aegypti]
Unigene15838_All	288.35	gi|354550146|gb|AER28022.1|	793.112	0	heat shock protein 83P1 [Oxycera pardalina] &gt;gi|354550148|gb|AER28023.1| heat shock protein 83P2 [Oxycera pardalina]
CL310.Contig5_All	286.62	gi|677290926|gb|KFP73354.1|	234.187	8.50471e-60	Polyubiquitin-B, partial [Apaloderma vittatum]
Unigene8348_All	284.58	gi|972186468|ref|XP_015174770.1|	85.8853	2.30959e-15	PREDICTED: chymotrypsin inhibitor-like isoform X3 [Polistes dominula]
Unigene8967_All	281.63	gi|557769558|ref|XP_005184452.1|	503.442	5.95043e-140	PREDICTED: voltage-dependent anion-selective channel [Musca domestica] &gt;gi|755877649|ref|XP_011292886.1| PREDICTED: voltage-dependent anion-selective channel [Musca domestica]
Unigene13872_All	281.43	gi|907744821|ref|XP_013117089.1|	255.758	1.54293e-65	PREDICTED: renin receptor [Stomoxys calcitrans]
Unigene12725_All	281.29	gi|751794593|ref|XP_011207027.1|	806.209	0	PREDICTED: enolase isoform X1 [Bactrocera dorsalis]
Unigene15927_All	280.63	gi|751460576|ref|XP_011185059.1|	765.377	0	PREDICTED: venom carboxylesterase-6-like [Bactrocera cucurbitae]
CL948.Contig11_All	279.17	gi|906468203|gb|KNC29253.1|	503.442	5.21578e-140	hypothetical protein FF38_02415 [Lucilia cuprina]
Unigene11087_All	278.95	gi|907631960|ref|XP_013098949.1|	95.5153	3.17213e-18	PREDICTED: cathepsin L [Stomoxys calcitrans]
Unigene15227_All	278.2	gi|557763622|ref|XP_005181522.1|	748.043	0	PREDICTED: protein disulfide-isomerase [Musca domestica]
Unigene12231_All	276.87	gi|662036402|gb|AIE43932.1|	189.504	1.38804e-45	odorant-binding protein 29, partial [Lutzomyia longipalpis]
Unigene10127_All	276.47	gi|194747203|ref|XP_001956042.1|	141.739	8.33795e-32	uncharacterized protein Dana_GF24793 [Drosophila ananassae] &gt;gi|190623324|gb|EDV38848.1| uncharacterized protein Dana_GF24793 [Drosophila ananassae]
CL3729.Contig1_All	275.23	gi|157123394|ref|XP_001660151.1|	894.034	0	AAEL000256-PA [Aedes aegypti] &gt;gi|108884544|gb|EAT48769.1| AAEL000256-PA [Aedes aegypti]
Unigene11903_All	274.85	gi|751451950|ref|XP_011180324.1|	437.573	3.307e-120	PREDICTED: uncharacterized protein LOC105210852 [Bactrocera cucurbitae] &gt;gi|751451952|ref|XP_011180325.1| PREDICTED: uncharacterized protein LOC105210852 [Bactrocera cucurbitae]
Unigene13911_All	273.03	gi|195378318|ref|XP_002047931.1|	281.952	2.32226e-73	uncharacterized protein Dvir_GJ11649 [Drosophila virilis] &gt;gi|194155089|gb|EDW70273.1| uncharacterized protein Dvir_GJ11649 [Drosophila virilis]
CL2858.Contig1_All	269.59	gi|907727864|ref|XP_013114032.1|	1543.48	0	PREDICTED: multidrug resistance protein homolog 65 isoform X1 [Stomoxys calcitrans] &gt;gi|907727890|ref|XP_013114033.1| PREDICTED: multidrug resistance protein homolog 65 isoform X2 [Stomoxys calcitrans]
Unigene11193_All	269.43	gi|157129908|ref|XP_001661812.1|	132.494	1.06785e-28	AAEL011639-PA [Aedes aegypti] &gt;gi|108872051|gb|EAT36276.1| AAEL011639-PA [Aedes aegypti]
CL9069.Contig2_All	269.31	gi|907670990|ref|XP_013104251.1|	820.461	0	PREDICTED: sodium-coupled monocarboxylate transporter 2 isoform X2 [Stomoxys calcitrans] &gt;gi|907670994|ref|XP_013104252.1| PREDICTED: sodium-coupled monocarboxylate transporter 2 isoform X2 [Stomoxys calcitrans]
Unigene10457_All	268.78	gi|557751038|ref|XP_005175277.1|	254.218	1.80949e-65	PREDICTED: ATP synthase subunit d, mitochondrial-like [Musca domestica] &gt;gi|557772473|ref|XP_005185893.1| PREDICTED: ATP synthase subunit d, mitochondrial-like [Musca domestica] &gt;gi|557772475|ref|XP_005185894.1| PREDICTED: ATP synthase subunit d, mitochondrial-like [Musca domestica]
CL1263.Contig2_All	268.19	gi|347967826|ref|XP_001237476.3|	412.149	1.97712e-112	AGAP002418-PA [Anopheles gambiae str. PEST] &gt;gi|333468285|gb|EAU77127.3| AGAP002418-PA [Anopheles gambiae str. PEST]
CL3775.Contig9_All	265.58	gi|194764561|ref|XP_001964397.1|	507.294	2.8848e-141	uncharacterized protein Dana_GF23071 [Drosophila ananassae] &gt;gi|190614669|gb|EDV30193.1| uncharacterized protein Dana_GF23071 [Drosophila ananassae]
Unigene12798_All	265.16	gi|817203557|ref|XP_012277609.1|	324.709	2.33206e-86	PREDICTED: V-type proton ATPase 21 kDa proteolipid subunit [Orussus abietinus]
Unigene8039_All	264.81	gi|195042998|ref|XP_001991532.1|	82.8037	1.99416e-14	GH12017 [Drosophila grimshawi] &gt;gi|193901290|gb|EDW00157.1| GH12017 [Drosophila grimshawi]
Unigene10514_All	259	gi|751445604|ref|XP_011176857.1|	132.88	3.24432e-29	PREDICTED: gram-negative bacteria-binding protein 3-like isoform X1 [Bactrocera cucurbitae]
Unigene12823_All	255.3	gi|498969623|ref|XP_004526606.1|	259.61	2.03025e-66	PREDICTED: uncharacterized protein LOC101457027 isoform X1 [Ceratitis capitata]
Unigene12321_All	255.01	gi|195328799|ref|XP_002031099.1|	294.664	1.31094e-77	GM24212 [Drosophila sechellia] &gt;gi|195501382|ref|XP_002097773.1| uncharacterized protein Dyak_GE24286 [Drosophila yakuba] &gt;gi|194120042|gb|EDW42085.1| GM24212 [Drosophila sechellia] &gt;gi|194183874|gb|EDW97485.1| uncharacterized protein Dyak_GE24286 [Drosophila yakuba] &gt;gi|900913943|gb|KMZ03445.1| uncharacterized protein Dsimw501_GD19002 [Drosophila simulans]
CL7972.Contig1_All	253.36	gi|195160170|ref|XP_002020949.1|	1147.5	0	GL16550 [Drosophila persimilis] &gt;gi|194117899|gb|EDW39942.1| GL16550 [Drosophila persimilis]
Unigene10466_All	252.73	gi|906467882|gb|KNC29016.1|	75.485	1.03489e-11	hypothetical protein FF38_10141, partial [Lucilia cuprina]
Unigene17077_All	249.42	gi|968069732|ref|XP_002073901.2|	1248.42	0	uncharacterized protein Dwil_GK12902 [Drosophila willistoni] &gt;gi|946586767|gb|EDW84887.2| uncharacterized protein Dwil_GK12902 [Drosophila willistoni]
Unigene15571_All	248.61	gi|157116923|ref|XP_001658652.1|	188.734	3.2734e-45	AAEL007777-PA [Aedes aegypti] &gt;gi|94468556|gb|ABF18127.1| vacuolar H+-ATPase V0 sector accessory subunit S1 [Aedes aegypti] &gt;gi|108876263|gb|EAT40488.1| AAEL007777-PA [Aedes aegypti]
Unigene11533_All	248.43	gi|906460944|gb|KNC23553.1|	245.743	4.30746e-63	V-type proton ATPase subunit F 1 [Lucilia cuprina]
CL11723.Contig1_All	248.02	gi|907652061|ref|XP_013102307.1|	194.897	6.33658e-48	PREDICTED: 60S acidic ribosomal protein P1 [Stomoxys calcitrans]
Unigene10511_All	247.9	gi|152926444|gb|ABS32279.1|	85.5001	1.36412e-14	cathepsin L protease inhibitor 1 [Diaprepes abbreviatus]
Unigene10505_All	247.81	gi|751791136|ref|XP_011205152.1|	672.159	0	PREDICTED: endoplasmic reticulum resident protein 44 isoform X2 [Bactrocera dorsalis]
Unigene6085_All	247.81	gi|930665650|gb|KPJ06778.1|	124.79	1.44761e-26	Guanine nucleotide-binding protein subunit gamma-1 [Papilio machaon]
Unigene11857_All	246.04	gi|195456868|ref|XP_002075323.1|	353.984	2.26993e-95	uncharacterized protein Dwil_GK17434 [Drosophila willistoni] &gt;gi|194171408|gb|EDW86309.1| uncharacterized protein Dwil_GK17434 [Drosophila willistoni]
Unigene16059_All	245.56	gi|499009960|ref|XP_004536683.1|	528.865	1.20098e-147	PREDICTED: cell cycle control protein 50A [Ceratitis capitata]
Unigene17092_All	244.72	gi|906464887|gb|KNC26639.1|	703.36	0	hypothetical protein FF38_01364 [Lucilia cuprina]
Unigene12619_All	243.58	gi|157114191|ref|XP_001652204.1|	234.572	3.37557e-59	AAEL006718-PA [Aedes aegypti] &gt;gi|108877438|gb|EAT41663.1| AAEL006718-PA [Aedes aegypti]
Unigene454_All	242.6	gi|992172747|ref|XP_015458837.1|	104.76	4.82878e-21	PREDICTED: nesprin-2 [Astyanax mexicanus]
Unigene12174_All	242.27	gi|498930758|ref|XP_004518965.1|	516.538	6.10685e-144	PREDICTED: cytochrome b-c1 complex subunit 2, mitochondrial [Ceratitis capitata]
Unigene9960_All	241.62	gi|751452314|ref|XP_011180518.1|	200.675	2.72787e-49	PREDICTED: 12 kDa FK506-binding protein [Bactrocera cucurbitae] &gt;gi|751783776|ref|XP_011201148.1| PREDICTED: 12 kDa FK506-binding protein [Bactrocera dorsalis] &gt;gi|929352356|ref|XP_014085179.1| PREDICTED: 12 kDa FK506-binding protein [Bactrocera oleae]
Unigene13216_All	241.11	gi|195028018|ref|XP_001986879.1|	1504.19	0	GH20288 [Drosophila grimshawi] &gt;gi|193902879|gb|EDW01746.1| GH20288 [Drosophila grimshawi]
CL3501.Contig3_All	241.1	gi|158297120|ref|XP_317401.4|	212.231	2.13588e-52	AGAP008058-PA [Anopheles gambiae str. PEST] &gt;gi|157015042|gb|EAA12703.4| AGAP008058-PA [Anopheles gambiae str. PEST]
Unigene13764_All	240.88	gi|499013673|ref|XP_004537594.1|	233.032	6.47506e-59	PREDICTED: cuticle protein 1 [Ceratitis capitata]
Unigene10597_All	240.46	gi|906473655|gb|KNC33418.1|	327.791	1.56177e-87	putative elongation factor 1-beta [Lucilia cuprina]
CL10359.Contig1_All	240.29	gi|557774640|ref|XP_005186967.1|	162.925	3.88287e-38	PREDICTED: putative succinate dehydrogenase [ubiquinone] cytochrome b small subunit, mitochondrial [Musca domestica]
CL4680.Contig2_All	240.09	gi|831321788|ref|XP_012693787.1|	271.552	2.69142e-70	PREDICTED: histone H3-like centromeric protein CSE4 [Clupea harengus]
Unigene11949_All	239.61	gi|557752783|ref|XP_005176139.1|	313.538	3.23985e-83	PREDICTED: S-phase kinase-associated protein 1 [Musca domestica] &gt;gi|907677370|ref|XP_013105536.1| PREDICTED: S-phase kinase-associated protein 1 [Stomoxys calcitrans]
Unigene16532_All	237.54	gi|498942468|ref|XP_004521721.1|	1358.58	0	PREDICTED: neutral alpha-glucosidase AB isoform X1 [Ceratitis capitata]
Unigene12642_All	237.28	gi|751800350|ref|XP_011210176.1|	910.212	0	PREDICTED: elongation factor 1-alpha 2 [Bactrocera dorsalis] &gt;gi|751800352|ref|XP_011210177.1| PREDICTED: elongation factor 1-alpha 2 [Bactrocera dorsalis] &gt;gi|751800354|ref|XP_011210178.1| PREDICTED: elongation factor 1-alpha 2 [Bactrocera dorsalis] &gt;gi|751800356|ref|XP_011210179.1| PREDICTED: elongation factor 1-alpha 2 [Bactrocera dorsalis] &gt;gi|751800358|ref|XP_011210180.1| PREDICT…
Unigene10976_All	236.96	gi|748379728|gb|KIH56711.1|	57.7658	1.07072e-06	chitin binding Peritrophin-A domain protein [Ancylostoma duodenale]
CL8703.Contig1_All	235.87	gi|194750713|ref|XP_001957674.1|	270.396	2.97854e-70	uncharacterized protein Dana_GF10532, isoform A [Drosophila ananassae] &gt;gi|190624956|gb|EDV40480.1| uncharacterized protein Dana_GF10532, isoform A [Drosophila ananassae]
Unigene5613_All	235.66	gi|946681954|ref|XP_014421956.1|	197.593	5.55587e-49	PREDICTED: uncharacterized protein LOC106730777 [Camelus ferus]
CL6695.Contig2_All	234.28	gi|17136796|ref|NP_476908.1|	962.6	0	vacuolar H[+]-ATPase 55kD subunit, isoform B [Drosophila melanogaster] &gt;gi|24646341|ref|NP_731726.1| vacuolar H[+]-ATPase 55kD subunit, isoform A [Drosophila melanogaster] &gt;gi|281361666|ref|NP_001163597.1| vacuolar H[+]-ATPase 55kD subunit, isoform C [Drosophila melanogaster] &gt;gi|194764831|ref|XP_001964531.1| uncharacterized protein Dana_GF23001 [Drosophila ananassae] &gt;gi|194901678|re…
CL8926.Contig1_All	234.1	gi|557760897|ref|XP_005180168.1|	277.33	4.85536e-72	PREDICTED: basic proline-rich protein [Musca domestica]
CL8703.Contig2_All	233.98	gi|968035171|ref|XP_015015883.1|	275.018	1.29276e-71	uncharacterized protein Dmoj_GI16605, isoform B [Drosophila mojavensis] &gt;gi|946598467|gb|KRG07706.1| uncharacterized protein Dmoj_GI16605, isoform B [Drosophila mojavensis]
CL1291.Contig7_All	233.19	-	-	-	-
Unigene11197_All	232.33	gi|157119825|ref|XP_001659525.1|	68.9366	7.80423e-10	AAEL008802-PA [Aedes aegypti] &gt;gi|108875178|gb|EAT39403.1| AAEL008802-PA [Aedes aegypti]
Unigene13921_All	232.15	gi|751453525|ref|XP_011181186.1|	930.243	0	PREDICTED: angiotensin-converting enzyme [Bactrocera cucurbitae]
CL1765.Contig1_All	230.59	gi|907671828|ref|XP_013104352.1|	132.494	8.25817e-29	PREDICTED: adult cuticle protein 1-like [Stomoxys calcitrans]
CL8808.Contig2_All	230.56	gi|906460764|gb|KNC23406.1|	288.5	7.0225e-75	V-type proton ATPase 16 kDa proteolipid subunit, partial [Lucilia cuprina]
CL9393.Contig1_All	230.52	gi|498967898|ref|XP_004526181.1|	806.979	0	PREDICTED: ATP-dependent RNA helicase DBP2 [Ceratitis capitata]
Unigene10688_All	230.46	gi|568259166|gb|ETN67150.1|	842.803	0	NADH-ubiquinone oxidoreductase flavoprotein 1 (ndufv1) [Anopheles darlingi]
Unigene13649_All	228.09	gi|906468725|gb|KNC29683.1|	846.269	0	hypothetical protein FF38_05067 [Lucilia cuprina]
Unigene11880_All	226.36	gi|924563897|gb|ALC48522.1|	181.03	1.62402e-43	CG11151 [Drosophila busckii]
Unigene10202_All	226.17	gi|157105772|ref|XP_001649019.1|	159.844	1.8545e-37	AAEL014555-PA [Aedes aegypti] &gt;gi|108868957|gb|EAT33182.1| AAEL014555-PA [Aedes aegypti]
Unigene13062_All	225.69	gi|924556677|gb|ALC41950.1|	233.802	1.53463e-59	Cp1, partial [Drosophila busckii]
Unigene8649_All	225.2	gi|195115030|ref|XP_002002070.1|	125.946	2.22294e-26	uncharacterized protein Dmoj_GI17181 [Drosophila mojavensis] &gt;gi|193912645|gb|EDW11512.1| uncharacterized protein Dmoj_GI17181 [Drosophila mojavensis]
CL6695.Contig1_All	224.49	gi|17136796|ref|NP_476908.1|	962.6	0	vacuolar H[+]-ATPase 55kD subunit, isoform B [Drosophila melanogaster] &gt;gi|24646341|ref|NP_731726.1| vacuolar H[+]-ATPase 55kD subunit, isoform A [Drosophila melanogaster] &gt;gi|281361666|ref|NP_001163597.1| vacuolar H[+]-ATPase 55kD subunit, isoform C [Drosophila melanogaster] &gt;gi|194764831|ref|XP_001964531.1| uncharacterized protein Dana_GF23001 [Drosophila ananassae] &gt;gi|194901678|re…
Unigene11973_All	224.44	-	-	-	-
CL11671.Contig1_All	224.01	gi|987917214|ref|XP_015434644.1|	114.005	7.95936e-24	PREDICTED: 26S proteasome complex subunit DSS1 [Dufourea novaeangliae]
CL7128.Contig2_All	223.73	gi|557774589|ref|XP_005186942.1|	340.887	3.1361e-91	PREDICTED: peroxiredoxin 1 [Musca domestica]
Unigene8552_All	222.56	-	-	-	-
Unigene10147_All	219.88	gi|906471115|gb|KNC31512.1|	392.504	1.45603e-106	hypothetical protein FF38_12835 [Lucilia cuprina]
CL1819.Contig1_All	219.85	gi|170027634|ref|XP_001841702.1|	159.844	1.2774e-37	glucosyl/glucuronosyl transferase [Culex quinquefasciatus] &gt;gi|167862272|gb|EDS25655.1| glucosyl/glucuronosyl transferase [Culex quinquefasciatus]
CL9249.Contig3_All	219.12	gi|964147930|ref|XP_014765418.1|	526.168	1.61579e-146	uncharacterized protein Dana_GF25082, isoform D [Drosophila ananassae] &gt;gi|939221705|gb|KPU77798.1| uncharacterized protein Dana_GF25082, isoform D [Drosophila ananassae]
Unigene13753_All	216.24	gi|157118649|ref|XP_001659196.1|	749.199	0	AAEL001432-PA [Aedes aegypti] &gt;gi|108883258|gb|EAT47483.1| AAEL001432-PA [Aedes aegypti]
Unigene12898_All	216.15	gi|568257471|gb|ETN65760.1|	299.671	7.41124e-79	calcyphosine/tpp [Anopheles darlingi]
Unigene12657_All	215.72	gi|924554594|gb|ALC39869.1|	292.738	9.24082e-77	CG17292 [Drosophila busckii]
Unigene13736_All	215.57	gi|968091989|ref|XP_015024630.1|	343.199	8.37209e-92	uncharacterized protein Dvir_GJ15313, isoform B [Drosophila virilis] &gt;gi|946558719|gb|KRF78081.1| uncharacterized protein Dvir_GJ15313, isoform B [Drosophila virilis]
Unigene11499_All	214.56	gi|498954590|ref|XP_004523690.1|	806.209	0	PREDICTED: probable citrate synthase, mitochondrial [Ceratitis capitata] &gt;gi|498954596|ref|XP_004523691.1| PREDICTED: probable citrate synthase, mitochondrial [Ceratitis capitata]
CL3964.Contig1_All	214.47	gi|751801027|ref|XP_011210538.1|	308.145	3.34011e-81	PREDICTED: neuroplastin [Bactrocera dorsalis] &gt;gi|751801029|ref|XP_011210539.1| PREDICTED: neuroplastin [Bactrocera dorsalis] &gt;gi|751801031|ref|XP_011210540.1| PREDICTED: neuroplastin [Bactrocera dorsalis] &gt;gi|751801033|ref|XP_011210542.1| PREDICTED: neuroplastin [Bactrocera dorsalis] &gt;gi|751801035|ref|XP_011210543.1| PREDICTED: neuroplastin [Bactrocera dorsalis] &gt;gi|751801037|ref|…
Unigene12469_All	213.88	gi|557778884|ref|XP_005189069.1|	97.4413	2.58852e-18	PREDICTED: uncharacterized protein LOC101901272 [Musca domestica]
CL7288.Contig1_All	213.12	gi|1000210141|gb|KXJ80182.1|	489.574	9.33133e-136	hypothetical protein RP20_CCG026383 [Aedes albopictus]
CL590.Contig2_All	212.79	gi|746850911|ref|XP_011055954.1|	489.96	4.17582e-136	PREDICTED: NADH dehydrogenase [ubiquinone] complex I, assembly factor 7 [Acromyrmex echinatior]
CL11604.Contig2_All	212.78	gi|668456680|gb|KFB44789.1|	766.918	0	hypothetical protein ZHAS_00012696 [Anopheles sinensis]
CL9857.Contig1_All	212.63	gi|751463372|ref|XP_011186581.1|	318.161	1.74444e-84	PREDICTED: probable elongation factor 1-delta isoform X2 [Bactrocera cucurbitae]
Unigene5127_All	212.33	gi|969499535|ref|XP_002133392.2|	239.195	4.97675e-61	uncharacterized protein Dpse_GA22841 [Drosophila pseudoobscura pseudoobscura] &gt;gi|950775979|gb|EDY72020.2| uncharacterized protein Dpse_GA22841 [Drosophila pseudoobscura pseudoobscura]
CL3494.Contig1_All	212.25	gi|242019570|ref|XP_002430233.1|	323.553	3.58499e-86	Muscle-specific protein, putative [Pediculus humanus corporis] &gt;gi|212515333|gb|EEB17495.1| Muscle-specific protein, putative [Pediculus humanus corporis]
CL7089.Contig1_All	211.97	gi|907664487|ref|XP_013103357.1|	274.248	6.3068e-71	PREDICTED: 27 kDa hemolymph protein-like [Stomoxys calcitrans]
Unigene10150_All	211.52	gi|907748649|ref|XP_013117644.1|	155.221	3.37345e-36	PREDICTED: cytochrome b-c1 complex subunit 8 [Stomoxys calcitrans]
Unigene13946_All	211.45	gi|906472322|gb|KNC32472.1|	366.311	1.28231e-98	Protein Kr-h2 [Lucilia cuprina]
Unigene12802_All	211	gi|499012505|ref|XP_004537309.1|	264.618	2.91952e-68	PREDICTED: protein takeout [Ceratitis capitata]
Unigene15858_All	210.59	gi|160333851|ref|NP_001103782.1|	501.901	1.00291e-139	tropomyosin-2 isoform 1 [Bombyx mori] &gt;gi|121958881|sp|Q1HPQ0.1|TPM2_BOMMO RecName: Full=Tropomyosin-2 &gt;gi|95103000|gb|ABF51441.1| tropomyosin isoform 1 [Bombyx mori] &gt;gi|204324081|gb|ACI01047.1| actotropomyosin [Bombyx mori]
Unigene10784_All	210.53	-	-	-	-
Unigene14967_All	209.3	gi|239049675|ref|NP_001155060.1|	409.068	1.50327e-111	serine protease homolog 21 precursor [Nasonia vitripennis]
Unigene12943_All	209.21	gi|968061842|ref|XP_015022139.1|	80.1073	3.68614e-13	uncharacterized protein Dmoj_GI26759 [Drosophila mojavensis] &gt;gi|946588391|gb|KRG01033.1| uncharacterized protein Dmoj_GI26759 [Drosophila mojavensis]
Unigene16928_All	208.65	gi|557779482|ref|XP_005189368.1|	877.47	0	PREDICTED: periostin [Musca domestica]
CL16.Contig1_All	208.45	gi|987909289|ref|XP_015430269.1|	184.111	1.46498e-44	PREDICTED: cathepsin L [Dufourea novaeangliae] &gt;gi|987909291|ref|XP_015430270.1| PREDICTED: cathepsin L [Dufourea novaeangliae]
CL2300.Contig1_All	207.89	gi|557756656|ref|XP_005178064.1|	236.498	4.20561e-60	PREDICTED: cytochrome c oxidase subunit 5B, mitochondrial [Musca domestica]
Unigene15604_All	207.42	gi|914579117|gb|KOB85539.1|	157.147	2.64252e-35	hypothetical protein PFDG_00983, partial [Plasmodium falciparum Dd2]
Unigene9939_All	206.87	gi|906469269|gb|KNC30083.1|	69.707	1.69265e-10	hypothetical protein FF38_09549 [Lucilia cuprina]
CL1623.Contig1_All	206.7	gi|751449707|ref|XP_011179094.1|	209.92	1.51464e-51	PREDICTED: uncharacterized protein LOC105210065 [Bactrocera cucurbitae] &gt;gi|751449709|ref|XP_011179096.1| PREDICTED: uncharacterized protein LOC105210065 [Bactrocera cucurbitae]
CL7184.Contig1_All	206.62	gi|906459064|gb|KNC22147.1|	275.789	2.15855e-71	RNA-binding protein Rsf1 [Lucilia cuprina]
Unigene17780_All	205.73	gi|557754857|ref|XP_005177171.1|	1217.22	0	PREDICTED: long-chain-fatty-acid--CoA ligase 5 isoform X1 [Musca domestica] &gt;gi|755856323|ref|XP_011296401.1| PREDICTED: long-chain-fatty-acid--CoA ligase 5 isoform X1 [Musca domestica] &gt;gi|755856326|ref|XP_011296402.1| PREDICTED: long-chain-fatty-acid--CoA ligase 5 isoform X1 [Musca domestica] &gt;gi|755856329|ref|XP_011296403.1| PREDICTED: long-chain-fatty-acid--CoA ligase 5 isoform X1 [M…
CL11104.Contig2_All	205.01	gi|347967028|ref|XP_003436007.1|	168.703	4.97902e-39	AGAP013079-PA [Anopheles gambiae str. PEST] &gt;gi|333469792|gb|EGK97406.1| AGAP013079-PA [Anopheles gambiae str. PEST]
Unigene16751_All	203.82	gi|668463170|gb|KFB50588.1|	1494.95	0	hypothetical protein ZHAS_00018905 [Anopheles sinensis]
Unigene12018_All	203.73	gi|929379841|ref|XP_014100273.1|	272.707	4.37728e-71	PREDICTED: NADH dehydrogenase [ubiquinone] 1 beta subcomplex subunit 5, mitochondrial [Bactrocera oleae]
Unigene12127_All	202.92	gi|925680265|gb|KOX77106.1|	342.043	1.64741e-91	Chitotriosidase-1 [Melipona quadrifasciata]
Unigene14654_All	202.88	gi|194763665|ref|XP_001963953.1|	410.609	3.72233e-112	uncharacterized protein Dana_GF20987 [Drosophila ananassae] &gt;gi|190618878|gb|EDV34402.1| uncharacterized protein Dana_GF20987 [Drosophila ananassae]
Unigene11631_All	202.81	gi|195112642|ref|XP_002000881.1|	394.045	4.7659e-107	uncharacterized protein Dmoj_GI10474, isoform A [Drosophila mojavensis] &gt;gi|195390243|ref|XP_002053778.1| uncharacterized protein Dvir_GJ23156, isoform A [Drosophila virilis] &gt;gi|968063884|ref|XP_015023160.1| uncharacterized protein Dmoj_GI10474, isoform B [Drosophila mojavensis] &gt;gi|968063886|ref|XP_015023161.1| uncharacterized protein Dmoj_GI10474, isoform C [Drosophila mojavensis] &gt…
CL8168.Contig1_All	202.71	-	-	-	-
Unigene14128_All	202.62	gi|907678398|ref|XP_013105888.1|	566.229	5.658e-159	PREDICTED: venom protease [Stomoxys calcitrans]
CL3917.Contig1_All	201.71	gi|907682311|ref|XP_013106509.1|	659.448	0	PREDICTED: troponin T, skeletal muscle isoform X1 [Stomoxys calcitrans]
Unigene9283_All	201.27	gi|751457815|ref|XP_011183545.1|	881.322	0	PREDICTED: non-specific lipid-transfer protein [Bactrocera cucurbitae]
Unigene9865_All	199.84	gi|762157050|ref|XP_011416670.1|	169.088	5.78752e-40	PREDICTED: uncharacterized protein LOC105320440 [Crassostrea gigas]
Unigene10831_All	199	gi|751772335|ref|XP_011210160.1|	142.124	9.78103e-32	PREDICTED: larval/pupal cuticle protein H1C-like [Bactrocera dorsalis]
Unigene12207_All	198.98	gi|195429465|ref|XP_002062779.1|	155.606	2.36771e-36	uncharacterized protein Dwil_GK19634 [Drosophila willistoni] &gt;gi|194158864|gb|EDW73765.1| uncharacterized protein Dwil_GK19634 [Drosophila willistoni]
CL1922.Contig1_All	198.73	gi|906473579|gb|KNC33350.1|	302.368	1.8101e-79	hypothetical protein FF38_10899 [Lucilia cuprina]
Unigene12459_All	198.65	gi|906473764|gb|KNC33503.1|	240.736	1.59847e-61	hypothetical protein FF38_05812 [Lucilia cuprina]
Unigene13833_All	198.25	gi|968100729|ref|XP_015026703.1|	73.1738	1.53955e-10	uncharacterized protein Dvir_GJ19456, isoform B [Drosophila virilis] &gt;gi|946565293|gb|KRF82429.1| uncharacterized protein Dvir_GJ19456, isoform B [Drosophila virilis]
Unigene13032_All	197.89	gi|195116687|ref|XP_002002883.1|	486.493	3.47275e-135	uncharacterized protein Dmoj_GI10609 [Drosophila mojavensis] &gt;gi|193913458|gb|EDW12325.1| uncharacterized protein Dmoj_GI10609 [Drosophila mojavensis]
CL6824.Contig2_All	197.39	-	-	-	-
Unigene15034_All	196.72	gi|906464322|gb|KNC26167.1|	134.035	3.00495e-29	hypothetical protein FF38_06696 [Lucilia cuprina]
Unigene9044_All	195.55	gi|907635809|ref|XP_013099624.1|	123.635	6.48114e-26	PREDICTED: globin CTT-VI [Stomoxys calcitrans] &gt;gi|907635815|ref|XP_013099625.1| PREDICTED: globin CTT-VI [Stomoxys calcitrans] &gt;gi|907635820|ref|XP_013099626.1| PREDICTED: globin CTT-VI [Stomoxys calcitrans]
Unigene15035_All	195.31	gi|907623297|ref|XP_013097634.1|	175.637	5.92031e-42	PREDICTED: protein takeout [Stomoxys calcitrans]
Unigene12850_All	194.65	gi|906462872|gb|KNC25069.1|	858.21	0	ATP-dependent RNA helicase p62 [Lucilia cuprina]
Unigene14251_All	194.46	gi|568248118|gb|ETN58007.1|	248.054	4.18322e-63	membrane associated progesterone receptor [Anopheles darlingi]
Unigene14994_All	194.2	gi|906462892|gb|KNC25089.1|	602.053	1.47939e-169	Innexin inx3 [Lucilia cuprina]
CL4768.Contig1_All	193.78	gi|907695842|ref|XP_013108997.1|	216.083	1.01572e-53	PREDICTED: putative riboflavin kinase [Stomoxys calcitrans] &gt;gi|907695846|ref|XP_013108998.1| PREDICTED: putative riboflavin kinase [Stomoxys calcitrans]
Unigene12980_All	192.88	gi|557778844|ref|XP_005189050.1|	329.331	1.03833e-87	PREDICTED: B-cell receptor-associated protein 31 isoform X1 [Musca domestica]
Unigene15672_All	192.49	gi|557765931|ref|XP_005182663.1|	741.11	0	PREDICTED: isocitrate dehydrogenase [NADP] cytoplasmic isoform X1 [Musca domestica]
CL1922.Contig2_All	192.21	gi|906473579|gb|KNC33350.1|	308.531	3.52234e-81	hypothetical protein FF38_10899 [Lucilia cuprina]
Unigene11840_All	191.16	gi|195117082|ref|XP_002003078.1|	605.52	9.52023e-171	uncharacterized protein Dmoj_GI17721 [Drosophila mojavensis] &gt;gi|193913653|gb|EDW12520.1| uncharacterized protein Dmoj_GI17721 [Drosophila mojavensis]
CL97.Contig1_All	190.34	gi|600833|gb|AAC46945.1|	395.201	7.38897e-108	mariner transposase [Chrysoperla plorabunda]
Unigene11985_All	190.19	gi|751461203|ref|XP_011185397.1|	202.986	1.03568e-49	PREDICTED: cuticle protein 16.8 [Bactrocera cucurbitae]
Unigene13198_All	189.02	gi|17136620|ref|NP_476805.1|	643.654	0	microtubule star, isoform A [Drosophila melanogaster] &gt;gi|665404822|ref|NP_001285724.1| microtubule star, isoform B [Drosophila melanogaster] &gt;gi|665404824|ref|NP_001285725.1| microtubule star, isoform C [Drosophila melanogaster] &gt;gi|194765657|ref|XP_001964943.1| uncharacterized protein Dana_GF21831 [Drosophila ananassae] &gt;gi|194862952|ref|XP_001970203.1| uncharacterized protein Dere_…
CL5618.Contig1_All	186.64	gi|907668471|ref|XP_013103985.1|	478.019	3.16792e-132	PREDICTED: sialin isoform X1 [Stomoxys calcitrans] &gt;gi|907668474|ref|XP_013103986.1| PREDICTED: sialin isoform X1 [Stomoxys calcitrans]
CL5154.Contig1_All	186.55	gi|668460923|gb|KFB48518.1|	98.2117	8.60987e-19	hypothetical protein ZHAS_00016825 [Anopheles sinensis]
Unigene11546_All	186.1	gi|498997955|ref|XP_004533729.1|	283.878	3.0125e-74	PREDICTED: myosin-2 essential light chain isoform X2 [Ceratitis capitata] &gt;gi|751449180|ref|XP_011178810.1| PREDICTED: myosin-2 essential light chain isoform X2 [Bactrocera cucurbitae] &gt;gi|751783640|ref|XP_011201073.1| PREDICTED: myosin-2 essential light chain isoform X2 [Bactrocera dorsalis] &gt;gi|929358540|ref|XP_014088573.1| PREDICTED: myosin-2 essential light chain [Bactrocera oleae]
Unigene11497_All	183.47	gi|906467425|gb|KNC28657.1|	694.501	0	V-type proton ATPase subunit d 1 [Lucilia cuprina]
Unigene12249_All	182.97	gi|91076170|ref|XP_971503.1|	822.772	0	PREDICTED: synaptic vesicle glycoprotein 2B [Tribolium castaneum] &gt;gi|270014563|gb|EFA11011.1| hypothetical protein TcasGA2_TC004597 [Tribolium castaneum]
Unigene880_All	182.94	gi|557772138|ref|XP_005185727.1|	160.229	4.66908e-37	PREDICTED: huntingtin-interacting protein K [Musca domestica]
Unigene11567_All	181.74	gi|1000208246|gb|KXJ78715.1|	119.013	3.25751e-25	hypothetical protein RP20_CCG003759 [Aedes albopictus]
CL2715.Contig1_All	181.72	gi|929355472|ref|XP_014086894.1|	62.7734	5.65503e-08	PREDICTED: adult cuticle protein 1-like [Bactrocera oleae]
Unigene15866_All	181.47	gi|906465135|gb|KNC26841.1|	444.891	2.68095e-122	hypothetical protein FF38_13018 [Lucilia cuprina]
Unigene12671_All	180.97	gi|668457974|gb|KFB45943.1|	570.081	4.70087e-160	AGAP010398-PA-like protein [Anopheles sinensis]
Unigene9028_All	180.53	gi|929370029|ref|XP_014094882.1|	135.191	8.76875e-30	PREDICTED: general odorant-binding protein 99a [Bactrocera oleae]
Unigene14092_All	180.14	gi|557760897|ref|XP_005180168.1|	254.603	3.55694e-65	PREDICTED: basic proline-rich protein [Musca domestica]
Unigene14514_All	179.96	gi|929346854|ref|XP_014091418.1|	444.121	3.0283e-122	PREDICTED: V-type proton ATPase subunit D 1 [Bactrocera oleae]
Unigene11626_All	179.87	gi|751798952|ref|XP_011209416.1|	226.868	2.2393e-57	PREDICTED: NADH dehydrogenase [ubiquinone] 1 alpha subcomplex subunit 13 [Bactrocera dorsalis]
Unigene16844_All	179.73	gi|194879443|ref|XP_001974234.1|	213.772	1.53435e-52	refractory to sigma P [Drosophila erecta] &gt;gi|190657421|gb|EDV54634.1| refractory to sigma P [Drosophila erecta]
CL1291.Contig8_All	179.58	-	-	-	-
CL2124.Contig2_All	179.11	gi|557765473|ref|XP_005182436.1|	485.723	3.80181e-134	PREDICTED: 14-3-3 protein zeta isoform X1 [Musca domestica] &gt;gi|755871926|ref|XP_011292050.1| PREDICTED: 14-3-3 protein zeta isoform X1 [Musca domestica] &gt;gi|755871929|ref|XP_011292051.1| PREDICTED: 14-3-3 protein zeta isoform X1 [Musca domestica]
CL80.Contig3_All	179.02	gi|195126180|ref|XP_002007552.1|	392.889	1.35041e-106	uncharacterized protein Dmoj_GI13007, isoform A [Drosophila mojavensis] &gt;gi|968043107|ref|XP_015017574.1| uncharacterized protein Dmoj_GI13007, isoform B [Drosophila mojavensis] &gt;gi|193919161|gb|EDW18028.1| uncharacterized protein Dmoj_GI13007, isoform A [Drosophila mojavensis] &gt;gi|946595713|gb|KRG05922.1| uncharacterized protein Dmoj_GI13007, isoform B [Drosophila mojavensis]
CL1937.Contig2_All	178.79	gi|906463663|gb|KNC25680.1|	667.922	0	Organic cation transporter-like protein [Lucilia cuprina]
CL4786.Contig1_All	178.76	gi|751788646|ref|XP_011203793.1|	353.984	2.50357e-95	PREDICTED: proteasome subunit beta type-4 [Bactrocera dorsalis]
CL11200.Contig1_All	178.17	gi|817183018|ref|XP_012274161.1|	279.641	1.70687e-72	PREDICTED: alpha-tocopherol transfer protein-like [Orussus abietinus]
Unigene12417_All	178.13	gi|668463180|gb|KFB50598.1|	553.518	6.13528e-155	AGAP007029-PA-like protein [Anopheles sinensis]
Unigene15357_All	177.66	gi|498933921|ref|XP_004519757.1|	65.0846	1.37371e-08	PREDICTED: putative cysteine proteinase CG12163 [Ceratitis capitata]
CL6537.Contig2_All	175.49	gi|170049829|ref|XP_001858490.1|	119.783	6.11949e-25	conserved hypothetical protein [Culex quinquefasciatus] &gt;gi|167871537|gb|EDS34920.1| conserved hypothetical protein [Culex quinquefasciatus]
Unigene7890_All	174.62	gi|195398385|ref|XP_002057802.1|	249.21	4.66913e-64	uncharacterized protein Dvir_GJ17901, isoform A [Drosophila virilis] &gt;gi|968094522|ref|XP_015025175.1| uncharacterized protein Dvir_GJ17901, isoform B [Drosophila virilis] &gt;gi|194141456|gb|EDW57875.1| uncharacterized protein Dvir_GJ17901, isoform A [Drosophila virilis] &gt;gi|946558591|gb|KRF77996.1| uncharacterized protein Dvir_GJ17901, isoform B [Drosophila virilis]
Unigene11837_All	174.43	gi|751438956|ref|XP_011181633.1|	528.094	2.13425e-147	PREDICTED: cytochrome c1, heme protein, mitochondrial [Bactrocera cucurbitae]
Unigene13282_All	173.92	gi|751774336|ref|XP_011213791.1|	213.001	7.6107e-53	PREDICTED: lysozyme-like [Bactrocera dorsalis]
CL2938.Contig1_All	173.82	gi|907648160|ref|XP_013101683.1|	492.656	1.58255e-136	PREDICTED: transmembrane protein 189 [Stomoxys calcitrans]
Unigene11033_All	173.68	-	-	-	-
Unigene12290_All	173.38	gi|929047265|gb|ALF04573.1|	314.309	2.76806e-83	glutathione S-transferase epsilon 1 [Delia antiqua]
Unigene15529_All	172.68	gi|157137631|ref|XP_001657104.1|	178.333	5.3161e-42	AAEL003686-PA [Aedes aegypti] &gt;gi|108880761|gb|EAT44986.1| AAEL003686-PA [Aedes aegypti]
Unigene9461_All	172.53	gi|968096031|ref|XP_015025529.1|	342.813	6.52165e-92	uncharacterized protein Dvir_GJ16661, isoform B [Drosophila virilis] &gt;gi|946562459|gb|KRF80562.1| uncharacterized protein Dvir_GJ16661, isoform B [Drosophila virilis]
CL5362.Contig1_All	172.32	gi|751781840|ref|XP_011200101.1|	2325.44	0	PREDICTED: collagen alpha-1(IV) chain [Bactrocera dorsalis]
CL7126.Contig1_All	172.28	gi|158301716|ref|XP_321375.3|	619.002	3.08031e-174	AGAP001713-PA [Anopheles gambiae str. PEST] &gt;gi|347966432|ref|XP_003435911.1| AGAP001713-PB [Anopheles gambiae str. PEST] &gt;gi|347966434|ref|XP_003435912.1| AGAP001713-PC [Anopheles gambiae str. PEST] &gt;gi|347966436|ref|XP_003435913.1| AGAP001713-PD [Anopheles gambiae str. PEST] &gt;gi|157012607|gb|EAA43119.4| AGAP001713-PA [Anopheles gambiae str. PEST] &gt;gi|333470060|gb|EGK97500.1| AGAP…
CL10094.Contig1_All	172.14	gi|157113604|ref|XP_001652018.1|	815.839	0	AAEL006516-PA [Aedes aegypti] &gt;gi|108877664|gb|EAT41889.1| AAEL006516-PA [Aedes aegypti]
CL943.Contig2_All	171.78	gi|929375941|ref|XP_014098109.1|	329.331	5.40305e-88	PREDICTED: pyruvate kinase-like isoform X1 [Bactrocera oleae] &gt;gi|929375943|ref|XP_014098110.1| PREDICTED: pyruvate kinase-like isoform X1 [Bactrocera oleae]
CL5792.Contig19_All	171.44	gi|659106091|gb|AID61426.1|	508.834	1.25421e-141	cytochrome P450, partial [Calliphora stygia]
Unigene13423_All	170.96	gi|157106042|ref|XP_001649141.1|	1043.49	0	AAEL004434-PA [Aedes aegypti] &gt;gi|108879967|gb|EAT44192.1| AAEL004434-PA [Aedes aegypti]
CL578.Contig1_All	170.45	gi|751799203|ref|XP_011209552.1|	369.007	5.5789e-99	PREDICTED: V-type proton ATPase subunit E [Bactrocera dorsalis] &gt;gi|751799205|ref|XP_011209553.1| PREDICTED: V-type proton ATPase subunit E [Bactrocera dorsalis]
Unigene11753_All	170.16	gi|929370887|ref|XP_014095337.1|	208.764	1.46982e-51	PREDICTED: coiled-coil-helix-coiled-coil-helix domain-containing protein 2 [Bactrocera oleae]
CL5730.Contig1_All	170.14	gi|134141801|gb|ABO61291.1|	691.034	0	vacuolar ATPase subunit C [Lutzomyia longipalpis]
CL4944.Contig1_All	169.63	gi|906467533|gb|KNC28756.1|	468.003	3.85756e-129	hypothetical protein FF38_05048 [Lucilia cuprina]
CL2600.Contig1_All	169.5	-	-	-	-
CL795.Contig3_All	169.47	gi|907601137|ref|XP_013103327.1|	1439.09	0	PREDICTED: V-type proton ATPase 116 kDa subunit a isoform 1 isoform X5 [Stomoxys calcitrans]
CL7502.Contig1_All	169.27	gi|907642934|ref|XP_013100663.1|	230.72	5.04297e-58	PREDICTED: serine protease snake-like isoform X5 [Stomoxys calcitrans]
Unigene9956_All	169.14	gi|906470276|gb|KNC30863.1|	152.525	4.66382e-35	hypothetical protein FF38_01612 [Lucilia cuprina]
Unigene10999_All	168.59	gi|194755944|ref|XP_001960239.1|	177.563	5.84697e-42	uncharacterized protein Dana_GF11622, isoform A [Drosophila ananassae] &gt;gi|964126530|ref|XP_014762812.1| uncharacterized protein Dana_GF11622, isoform B [Drosophila ananassae] &gt;gi|964126534|ref|XP_014762813.1| uncharacterized protein Dana_GF11622, isoform C [Drosophila ananassae] &gt;gi|964126537|ref|XP_014762814.1| uncharacterized protein Dana_GF11622, isoform D [Drosophila ananassae] &gt;…
Unigene10871_All	168.34	gi|751446984|ref|XP_011177606.1|	219.164	7.95637e-55	PREDICTED: microsomal glutathione S-transferase 1 [Bactrocera cucurbitae]
Unigene11057_All	167.97	gi|751781416|ref|XP_011199874.1|	549.28	8.90356e-154	PREDICTED: malate dehydrogenase, cytoplasmic [Bactrocera dorsalis]
CL10819.Contig2_All	167.79	gi|499007327|ref|XP_004536044.1|	2000.33	0	PREDICTED: sodium/potassium-transporting ATPase subunit alpha isoform X3 [Ceratitis capitata]
Unigene16450_All	166.87	gi|170035719|ref|XP_001845715.1|	782.711	0	adenylate cyclase [Culex quinquefasciatus] &gt;gi|167878021|gb|EDS41404.1| adenylate cyclase [Culex quinquefasciatus]
Unigene12101_All	166.57	gi|907619965|ref|XP_013097298.1|	256.529	2.00452e-66	PREDICTED: NADH dehydrogenase [ubiquinone] 1 beta subcomplex subunit 9 [Stomoxys calcitrans]
CL9457.Contig3_All	165.94	gi|158298447|ref|XP_318619.4|	489.189	5.00096e-135	AGAP009595-PA [Anopheles gambiae str. PEST] &gt;gi|157013885|gb|EAA43463.4| AGAP009595-PA [Anopheles gambiae str. PEST]
Unigene616_All	165.63	gi|24647907|ref|NP_524728.2|	293.893	5.63031e-77	eukaryotic initiation factor 1A, isoform A [Drosophila melanogaster] &gt;gi|45553405|ref|NP_996231.1| eukaryotic initiation factor 1A, isoform B [Drosophila melanogaster] &gt;gi|665394352|ref|NP_001287386.1| eukaryotic initiation factor 1A, isoform C [Drosophila melanogaster] &gt;gi|125776545|ref|XP_001359311.1| uncharacterized protein Dpse_GA20792, isoform A [Drosophila pseudoobscura pseudoobscu…
CL8320.Contig2_All	165.22	gi|756135533|dbj|BAQ25599.1|	323.939	7.00869e-86	Drip1 aquaporin [Belgica antarctica]
Unigene365_All	164.42	gi|563354900|gb|AHB50484.1|	472.626	6.31136e-131	phosphoglycerate mutase, partial [Mayetiola destructor]
Unigene16298_All	164.26	gi|924558473|gb|ALC43485.1|	377.481	5.19013e-102	Tsp74F [Drosophila busckii]
Unigene10394_All	164.24	gi|198461814|ref|XP_002135773.1|	131.724	4.53712e-29	uncharacterized protein Dpse_GA17837 [Drosophila pseudoobscura pseudoobscura] &gt;gi|198142737|gb|EDY71456.1| uncharacterized protein Dpse_GA17837 [Drosophila pseudoobscura pseudoobscura]
CL8569.Contig1_All	163.98	gi|332020984|gb|EGI61377.1|	182.57	5.11218e-44	Mariner Mos1 transposase, partial [Acromyrmex echinatior]
Unigene14915_All	163.73	gi|195053918|ref|XP_001993873.1|	377.867	4.97196e-102	GH18696 [Drosophila grimshawi] &gt;gi|193895743|gb|EDV94609.1| GH18696 [Drosophila grimshawi]
CL6633.Contig2_All	163.34	gi|751461483|ref|XP_011185548.1|	588.956	9.29389e-166	PREDICTED: annexin B9 isoform X3 [Bactrocera cucurbitae]
Unigene14737_All	163.18	gi|755862104|ref|XP_011290712.1|	612.068	9.3671e-173	PREDICTED: lysosomal aspartic protease-like isoform X1 [Musca domestica]
Unigene11588_All	162.71	gi|924554830|gb|ALC40105.1|	103.605	2.67558e-20	Acp1 [Drosophila busckii]
Unigene9597_All	162.6	gi|907625265|ref|XP_013098139.1|	89.7373	1.88076e-16	PREDICTED: putative SERF-like protein [Stomoxys calcitrans]
Unigene15513_All	162.38	gi|499008344|ref|XP_004536295.1|	872.078	0	PREDICTED: excitatory amino acid transporter-like isoform X1 [Ceratitis capitata]
CL1713.Contig12_All	161.91	gi|123482970|ref|XP_001323918.1|	73.1738	1.08759e-10	chitinase [Trichomonas vaginalis G3]
Unigene13232_All	161.81	gi|288806618|gb|ADC54214.1|	230.335	4.04157e-58	RE57382p [Drosophila melanogaster]
Unigene11740_All	161	gi|157103739|ref|XP_001648106.1|	299.671	1.8993e-78	AAEL003957-PC [Aedes aegypti] &gt;gi|157103741|ref|XP_001648107.1| AAEL003957-PA [Aedes aegypti] &gt;gi|157103743|ref|XP_001648108.1| AAEL003957-PB [Aedes aegypti] &gt;gi|94469346|gb|ABF18522.1| actin depolymerizing factor [Aedes aegypti] &gt;gi|108880461|gb|EAT44686.1| AAEL003957-PC [Aedes aegypti] &gt;gi|108880462|gb|EAT44687.1| AAEL003957-PA [Aedes aegypti] &gt;gi|108880463|gb|EAT44688.1| AAEL…
Unigene10962_All	161	gi|751459666|ref|XP_011184558.1|	979.934	0	PREDICTED: muscle LIM protein Mlp84B isoform X2 [Bactrocera cucurbitae]
Unigene16755_All	160.81	gi|1000207709|gb|KXJ78303.1|	783.482	0	hypothetical protein RP20_CCG005025 [Aedes albopictus]
Unigene11948_All	159.91	gi|498924990|ref|XP_004517560.1|	137.502	2.85572e-30	PREDICTED: uncharacterized protein LOC101454486 [Ceratitis capitata]
Unigene10958_All	159.4	gi|195436931|ref|XP_002066399.1|	155.221	3.37345e-36	uncharacterized protein Dwil_GK18269 [Drosophila willistoni] &gt;gi|194162484|gb|EDW77385.1| uncharacterized protein Dwil_GK18269 [Drosophila willistoni]
Unigene14704_All	159.36	gi|557767893|ref|XP_005183632.1|	469.929	3.38028e-130	PREDICTED: proteasome subunit beta type-7 [Musca domestica]
Unigene13385_All	159.33	gi|906467706|gb|KNC28889.1|	464.151	1.8e-128	hypothetical protein FF38_07371 [Lucilia cuprina]
Unigene16859_All	159.25	gi|906472511|gb|KNC32634.1|	852.432	0	hypothetical protein FF38_13207 [Lucilia cuprina]
Unigene12023_All	159.15	gi|498954035|ref|XP_004523599.1|	496.893	2.53131e-138	PREDICTED: eukaryotic translation initiation factor 3 subunit F-1 [Ceratitis capitata]
Unigene13182_All	159.15	gi|195380944|ref|XP_002049216.1|	538.495	9.74486e-151	uncharacterized protein Dvir_GJ21462 [Drosophila virilis] &gt;gi|194144013|gb|EDW60409.1| uncharacterized protein Dvir_GJ21462 [Drosophila virilis]
Unigene15046_All	159.04	gi|969502091|ref|XP_015041396.1|	305.064	3.62663e-80	uncharacterized protein Dpse_GA23109, isoform B [Drosophila pseudoobscura pseudoobscura] &gt;gi|950776698|gb|KRT06333.1| uncharacterized protein Dpse_GA23109, isoform B [Drosophila pseudoobscura pseudoobscura]
Unigene1259_All	158.91	gi|498981069|ref|XP_004529515.1|	103.605	2.23553e-20	PREDICTED: glycine-rich selenoprotein-like [Ceratitis capitata]
Unigene9450_All	158.74	gi|194767860|ref|XP_001966032.1|	77.411	1.18574e-12	uncharacterized protein Dana_GF19476 [Drosophila ananassae] &gt;gi|190622917|gb|EDV38441.1| uncharacterized protein Dana_GF19476 [Drosophila ananassae]
Unigene10715_All	158.72	gi|170038837|ref|XP_001847254.1|	171.014	7.55172e-41	conserved hypothetical protein [Culex quinquefasciatus] &gt;gi|167862445|gb|EDS25828.1| conserved hypothetical protein [Culex quinquefasciatus]
CL2686.Contig1_All	158.48	gi|157131363|ref|XP_001662213.1|	69.3218	6.88674e-10	AAEL012061-PA [Aedes aegypti] &gt;gi|108871572|gb|EAT35797.1| AAEL012061-PA [Aedes aegypti]
CL1638.Contig1_All	158.25	gi|751793267|ref|XP_011206310.1|	778.089	0	PREDICTED: uncharacterized protein LOC105228258 isoform X2 [Bactrocera dorsalis]
Unigene12261_All	158.04	gi|906465782|gb|KNC27364.1|	731.48	0	Phosphoglycerate kinase [Lucilia cuprina] &gt;gi|906466394|gb|KNC27829.1| Phosphoglycerate kinase [Lucilia cuprina]
Unigene12234_All	156.91	gi|498972975|ref|XP_004527446.1|	708.753	0	PREDICTED: bleomycin hydrolase [Ceratitis capitata]
Unigene15567_All	156.87	gi|907655220|ref|XP_013102740.1|	614.764	1.47826e-173	PREDICTED: isocitrate dehydrogenase [NAD] subunit beta, mitochondrial [Stomoxys calcitrans]
CL9438.Contig2_All	156.49	gi|906473098|gb|KNC33072.1|	903.279	0	hypothetical protein FF38_13123 [Lucilia cuprina]
Unigene10829_All	156.45	gi|751772749|ref|XP_011212515.1|	275.404	4.77065e-72	PREDICTED: probable NADH dehydrogenase [ubiquinone] 1 alpha subcomplex subunit 12 [Bactrocera dorsalis] &gt;gi|751772751|ref|XP_011212523.1| PREDICTED: probable NADH dehydrogenase [ubiquinone] 1 alpha subcomplex subunit 12 [Bactrocera dorsalis]
Unigene8836_All	155.78	gi|646702907|gb|KDR11875.1|	467.233	3.4702e-129	Sulfotransferase 1C4 [Zootermopsis nevadensis]
CL11573.Contig1_All	155.36	gi|157112204|ref|XP_001657439.1|	1024.62	0	AAEL006090-PB [Aedes aegypti] &gt;gi|108878134|gb|EAT42359.1| AAEL006090-PB [Aedes aegypti]
Unigene15192_All	155.27	gi|906458117|gb|KNC21396.1|	859.366	0	26S protease regulatory subunit 4 [Lucilia cuprina]
Unigene14317_All	154.39	gi|195109220|ref|XP_001999185.1|	474.937	1.80253e-131	uncharacterized protein Dmoj_GI24370 [Drosophila mojavensis] &gt;gi|193915779|gb|EDW14646.1| uncharacterized protein Dmoj_GI24370 [Drosophila mojavensis]
Unigene11521_All	154.36	gi|929359810|ref|XP_014089270.1|	152.525	1.32049e-34	PREDICTED: general odorant-binding protein lush [Bactrocera oleae]
CL402.Contig1_All	154.14	gi|498959199|ref|XP_004524437.1|	408.297	1.3589e-111	PREDICTED: glyoxalase domain-containing protein 4 [Ceratitis capitata] &gt;gi|807026741|ref|XP_012156713.1| PREDICTED: glyoxalase domain-containing protein 4 [Ceratitis capitata]
Unigene15738_All	152.86	gi|157125596|ref|XP_001660706.1|	182.57	2.66253e-43	AAEL010260-PA [Aedes aegypti] &gt;gi|108873546|gb|EAT37771.1| AAEL010260-PA [Aedes aegypti]
Unigene13059_All	152.79	gi|347969688|ref|XP_314225.5|	229.95	1.31032e-58	AGAP003328-PA [Anopheles gambiae str. PEST] &gt;gi|333469225|gb|EAA09633.5| AGAP003328-PA [Anopheles gambiae str. PEST]
Unigene14269_All	152.07	gi|751453307|ref|XP_011181067.1|	1067.37	0	PREDICTED: leishmanolysin-like peptidase isoform X2 [Bactrocera cucurbitae]
Unigene13142_All	151.68	gi|907707386|ref|XP_013110673.1|	365.155	2.59737e-98	PREDICTED: protein slowmo [Stomoxys calcitrans] &gt;gi|907707389|ref|XP_013110674.1| PREDICTED: protein slowmo [Stomoxys calcitrans]
CL4635.Contig1_All	151.57	gi|751795565|ref|XP_011207560.1|	159.458	6.8724e-37	PREDICTED: ATPase inhibitor mai-1, mitochondrial [Bactrocera dorsalis]
Unigene14362_All	151.4	gi|525343109|ref|NP_001266319.1|	857.055	0	6-phosphogluconate dehydrogenase, decarboxylating [Ceratitis capitata] &gt;gi|1168228|sp|P41570.1|6PGD_CERCA RecName: Full=6-phosphogluconate dehydrogenase, decarboxylating &gt;gi|460879|gb|AAB29396.1| 6-phosphogluconate dehydrogenase [Ceratitis capitata]
Unigene13135_All	150.7	gi|751781024|ref|XP_011199661.1|	1395.95	0	PREDICTED: paramyosin, long form isoform X1 [Bactrocera dorsalis]
Unigene12324_All	150.16	gi|195397752|ref|XP_002057492.1|	423.705	6.369e-116	uncharacterized protein Dvir_GJ18075 [Drosophila virilis] &gt;gi|194141146|gb|EDW57565.1| uncharacterized protein Dvir_GJ18075 [Drosophila virilis]
Unigene13251_All	149.53	gi|557762540|ref|XP_005180984.1|	345.125	2.18469e-92	PREDICTED: DNA-directed RNA polymerase II subunit RPB1 [Musca domestica]
CL10741.Contig1_All	149.18	gi|751459688|ref|XP_011184570.1|	1833.15	0	PREDICTED: calcium-transporting ATPase sarcoplasmic/endoplasmic reticulum type isoform X2 [Bactrocera cucurbitae]
Unigene11963_All	148.96	gi|557759556|ref|XP_005179502.1|	383.259	2.58277e-104	PREDICTED: proteasome subunit beta type-6 [Musca domestica]
CL5224.Contig2_All	148.41	gi|906460199|gb|KNC23005.1|	839.721	0	hypothetical protein FF38_07945, partial [Lucilia cuprina]
Unigene12680_All	147.5	gi|157124459|ref|XP_001660470.1|	701.819	0	AAEL009872-PA [Aedes aegypti] &gt;gi|108873981|gb|EAT38206.1| AAEL009872-PA [Aedes aegypti]
CL10844.Contig2_All	147.18	gi|751781803|ref|XP_011200082.1|	575.474	7.67657e-162	PREDICTED: eukaryotic translation initiation factor 3 subunit H [Bactrocera dorsalis]
Unigene11562_All	146.82	gi|768424680|ref|XP_011553306.1|	181.8	1.34771e-43	PREDICTED: succinate dehydrogenase cytochrome b560 subunit, mitochondrial [Plutella xylostella]
CL7137.Contig1_All	146.72	gi|194770756|ref|XP_001967454.1|	1082.01	0	uncharacterized protein Dana_GF20731 [Drosophila ananassae] &gt;gi|190618464|gb|EDV33988.1| uncharacterized protein Dana_GF20731 [Drosophila ananassae]
Unigene12561_All	145.98	gi|498984770|ref|XP_004530446.1|	454.136	1.78706e-125	PREDICTED: eukaryotic translation initiation factor 3 subunit G-1 [Ceratitis capitata]
CL3207.Contig2_All	145.95	gi|969457404|ref|XP_015044786.1|	280.026	8.20241e-99	uncharacterized protein Dyak_GE27431 [Drosophila yakuba] &gt;gi|948561951|gb|KRK05561.1| uncharacterized protein Dyak_GE27431 [Drosophila yakuba]
Unigene14970_All	145.91	gi|557756705|ref|XP_005178088.1|	301.212	3.7596e-79	PREDICTED: UMP-CMP kinase [Musca domestica]
CL6605.Contig1_All	145.81	gi|907676906|ref|XP_013105372.1|	874.004	0	PREDICTED: aldehyde dehydrogenase, mitochondrial [Stomoxys calcitrans]
Unigene10800_All	145.6	gi|939683312|ref|XP_014286358.1|	78.9518	4.31873e-13	PREDICTED: uncharacterized protein LOC106687152 [Halyomorpha halys]
Unigene14254_All	145.52	gi|906467537|gb|KNC28760.1|	636.721	4.34163e-180	hypothetical protein FF38_05056 [Lucilia cuprina]
Unigene12370_All	145.47	gi|929373533|ref|XP_014096782.1|	213.386	1.45814e-52	PREDICTED: ARL-6-interacting protein 1 homolog [Bactrocera oleae]
Unigene5175_All	145.07	gi|907687810|ref|XP_013107676.1|	291.582	2.43956e-76	PREDICTED: selT-like protein [Stomoxys calcitrans]
Unigene14949_All	145.04	gi|557778568|ref|XP_005188913.1|	333.183	1.00045e-88	PREDICTED: thioredoxin-related transmembrane protein 1 isoform X2 [Musca domestica]
Unigene16661_All	145.02	gi|751470621|ref|XP_011190546.1|	179.104	4.1423e-42	PREDICTED: short neuropeptide F [Bactrocera cucurbitae]
Unigene9979_All	144.86	gi|907633962|ref|XP_013099410.1|	157.147	3.01041e-36	PREDICTED: heat shock factor-binding protein 1 [Stomoxys calcitrans]
Unigene16125_All	144.14	gi|194765447|ref|XP_001964838.1|	749.969	0	uncharacterized protein Dana_GF22148, isoform A [Drosophila ananassae] &gt;gi|190617448|gb|EDV32972.1| uncharacterized protein Dana_GF22148, isoform A [Drosophila ananassae]
Unigene7489_All	144.07	gi|498969524|ref|XP_004526582.1|	426.017	5.72018e-117	PREDICTED: ras-related protein Rab-2A [Ceratitis capitata] &gt;gi|751443802|ref|XP_011196615.1| PREDICTED: ras-related protein Rab-2A [Bactrocera cucurbitae] &gt;gi|751799662|ref|XP_011209801.1| PREDICTED: ras-related protein Rab-2A [Bactrocera dorsalis] &gt;gi|929345012|ref|XP_014085514.1| PREDICTED: ras-related protein Rab-2A isoform X1 [Bactrocera oleae]
Unigene10957_All	143.44	gi|906467516|gb|KNC28741.1|	339.347	4.34546e-91	putative proteasome subunit beta type-2 [Lucilia cuprina]
Unigene14992_All	143.28	-	-	-	-
Unigene12623_All	142.9	gi|907608981|ref|XP_013113979.1|	206.838	5.79508e-51	PREDICTED: transcription factor BTF3 homolog 4 [Stomoxys calcitrans]
CL11200.Contig2_All	142.87	gi|817183018|ref|XP_012274161.1|	279.641	2.6061e-72	PREDICTED: alpha-tocopherol transfer protein-like [Orussus abietinus]
Unigene9309_All	142.69	gi|668460923|gb|KFB48518.1|	92.8189	1.89886e-17	hypothetical protein ZHAS_00016825 [Anopheles sinensis]
Unigene755_All	141.86	-	-	-	-
CL1656.Contig6_All	141.83	-	-	-	-
CL880.Contig2_All	141.66	gi|765339502|ref|XP_001655815.2|	237.654	2.25933e-60	AAEL011991-PA [Aedes aegypti] &gt;gi|403183251|gb|EAT35883.2| AAEL011991-PA [Aedes aegypti]
CL9376.Contig3_All	141.31	gi|751774069|ref|XP_011213651.1|	809.675	0	PREDICTED: transcription factor Sp9 isoform X2 [Bactrocera dorsalis]
Unigene11512_All	140.96	gi|929363865|ref|XP_014091505.1|	68.9366	2.63124e-09	PREDICTED: uncharacterized protein LOC106618327 [Bactrocera oleae] &gt;gi|929363867|ref|XP_014091507.1| PREDICTED: uncharacterized protein LOC106618327 [Bactrocera oleae]
Unigene13488_All	140.84	gi|924561878|gb|ALC46536.1|	707.597	0	CG7920 [Drosophila busckii]
CL653.Contig4_All	140.25	gi|751447842|ref|XP_011178076.1|	203.371	1.08985e-49	PREDICTED: odorant receptor 7a-like [Bactrocera cucurbitae]
CL1982.Contig1_All	140	gi|906468384|gb|KNC29409.1|	1382.85	0	hypothetical protein FF38_06584 [Lucilia cuprina]
Unigene9449_All	139.8	gi|557763718|ref|XP_005181569.1|	331.643	1.72471e-88	PREDICTED: SUMO-conjugating enzyme UBC9-B [Musca domestica] &gt;gi|907744899|ref|XP_013117116.1| PREDICTED: SUMO-conjugating enzyme UBC9-B [Stomoxys calcitrans]
CL9791.Contig2_All	139.72	gi|170035865|ref|XP_001845787.1|	1196.42	0	abc transporter [Culex quinquefasciatus] &gt;gi|167878311|gb|EDS41694.1| abc transporter [Culex quinquefasciatus]
CL4686.Contig1_All	138.76	gi|906462184|gb|KNC24517.1|	378.252	1.54538e-102	hypothetical protein FF38_08899 [Lucilia cuprina]
Unigene10790_All	138.72	gi|557763188|ref|XP_005181307.1|	188.348	4.57086e-46	PREDICTED: UPF0136 membrane protein CG5532 [Musca domestica]
Unigene12222_All	138.71	gi|929372499|ref|XP_014096218.1|	850.121	0	PREDICTED: rab GDP dissociation inhibitor alpha [Bactrocera oleae]
Unigene16300_All	138.52	gi|906460872|gb|KNC23500.1|	796.193	0	hypothetical protein FF38_09193 [Lucilia cuprina]
Unigene12915_All	138.11	gi|906464587|gb|KNC26383.1|	445.277	1.62933e-122	Vitellogenin-3 [Lucilia cuprina]
Unigene11020_All	138.1	gi|1263287|gb|AAC47010.1|	112.464	2.28271e-23	fibroin-3, partial [Araneus diadematus]
Unigene16409_All	138.09	gi|906472098|gb|KNC32287.1|	606.675	5.55884e-171	Organic cation transporter protein [Lucilia cuprina]
CL7137.Contig2_All	137.89	gi|194770756|ref|XP_001967454.1|	1125.92	0	uncharacterized protein Dana_GF20731 [Drosophila ananassae] &gt;gi|190618464|gb|EDV33988.1| uncharacterized protein Dana_GF20731 [Drosophila ananassae]
Unigene14322_All	137.43	gi|347966276|ref|XP_321467.4|	409.453	5.83345e-112	AGAP001630-PA [Anopheles gambiae str. PEST] &gt;gi|333470134|gb|EAA00928.4| AGAP001630-PA [Anopheles gambiae str. PEST]
Unigene9677_All	137.34	gi|195114432|ref|XP_002001771.1|	164.081	9.23135e-39	uncharacterized protein Dmoj_GI17027 [Drosophila mojavensis] &gt;gi|193912346|gb|EDW11213.1| uncharacterized protein Dmoj_GI17027 [Drosophila mojavensis]
Unigene11775_All	137.31	gi|913303942|ref|XP_013200976.1|	309.686	2.20871e-81	PREDICTED: eukaryotic translation initiation factor 5A [Amyelois transitella] &gt;gi|913303944|ref|XP_013200977.1| PREDICTED: eukaryotic translation initiation factor 5A [Amyelois transitella]
CL310.Contig6_All	136.94	gi|1000190388|gb|KXJ68707.1|	249.21	1.55677e-64	hypothetical protein RP20_CCG002118 [Aedes albopictus]
Unigene13312_All	136.73	gi|170029361|ref|XP_001842561.1|	231.876	3.4844e-58	conserved hypothetical protein [Culex quinquefasciatus] &gt;gi|167862392|gb|EDS25775.1| conserved hypothetical protein [Culex quinquefasciatus]
CL7126.Contig2_All	136.43	gi|170057527|ref|XP_001864523.1|	619.002	2.7226e-174	acyl-CoA desaturase 1 [Culex quinquefasciatus] &gt;gi|167876921|gb|EDS40304.1| acyl-CoA desaturase 1 [Culex quinquefasciatus]
Unigene13497_All	136.37	gi|817187242|ref|XP_012288156.1|	259.225	9.57203e-67	PREDICTED: soma ferritin-like [Orussus abietinus]
Unigene13183_All	136.2	gi|498950953|ref|XP_004523096.1|	813.913	0	PREDICTED: 26S protease regulatory subunit 6A-B [Ceratitis capitata]
Unigene15029_All	136.11	gi|817197661|ref|XP_012274444.1|	345.125	1.28939e-92	PREDICTED: WW domain-binding protein 2 isoform X1 [Orussus abietinus]
CL9249.Contig2_All	135.79	gi|964147930|ref|XP_014765418.1|	526.168	1.98776e-146	uncharacterized protein Dana_GF25082, isoform D [Drosophila ananassae] &gt;gi|939221705|gb|KPU77798.1| uncharacterized protein Dana_GF25082, isoform D [Drosophila ananassae]
Unigene15022_All	134.98	gi|907677540|ref|XP_013105597.1|	407.527	4.63347e-111	PREDICTED: 1-acyl-sn-glycerol-3-phosphate acyltransferase alpha [Stomoxys calcitrans] &gt;gi|907677543|ref|XP_013105598.1| PREDICTED: 1-acyl-sn-glycerol-3-phosphate acyltransferase alpha [Stomoxys calcitrans] &gt;gi|907677546|ref|XP_013105600.1| PREDICTED: 1-acyl-sn-glycerol-3-phosphate acyltransferase alpha [Stomoxys calcitrans]
CL7709.Contig2_All	134.91	gi|751772054|ref|XP_011208639.1|	3623.17	0	PREDICTED: myosin heavy chain, muscle isoform X12 [Bactrocera dorsalis]
CL98.Contig9_All	134.66	gi|968103221|ref|XP_015027152.1|	241.506	2.1764e-60	LOW QUALITY PROTEIN: uncharacterized protein Dvir_GJ23264, partial [Drosophila virilis] &gt;gi|946566352|gb|KRF83106.1| LOW QUALITY PROTEIN: uncharacterized protein Dvir_GJ23264, partial [Drosophila virilis]
CL2124.Contig4_All	134.37	gi|557765473|ref|XP_005182436.1|	485.723	2.36015e-134	PREDICTED: 14-3-3 protein zeta isoform X1 [Musca domestica] &gt;gi|755871926|ref|XP_011292050.1| PREDICTED: 14-3-3 protein zeta isoform X1 [Musca domestica] &gt;gi|755871929|ref|XP_011292051.1| PREDICTED: 14-3-3 protein zeta isoform X1 [Musca domestica]
Unigene13362_All	134.33	gi|751447203|ref|XP_011177728.1|	571.622	4.20815e-160	PREDICTED: elongation of very long chain fatty acids protein AAEL008004 [Bactrocera cucurbitae] &gt;gi|751447205|ref|XP_011177729.1| PREDICTED: elongation of very long chain fatty acids protein AAEL008004 [Bactrocera cucurbitae]
Unigene10435_All	134.18	gi|195120670|ref|XP_002004844.1|	135.191	3.34594e-30	uncharacterized protein Dmoj_GI19375 [Drosophila mojavensis] &gt;gi|193909912|gb|EDW08779.1| uncharacterized protein Dmoj_GI19375 [Drosophila mojavensis]
CL580.Contig1_All	132.86	gi|158300685|ref|XP_320546.4|	245.358	2.69174e-62	AGAP011987-PA [Anopheles gambiae str. PEST] &gt;gi|157013280|gb|EAA00342.4| AGAP011987-PA [Anopheles gambiae str. PEST]
Unigene9360_All	132.85	-	-	-	-
CL5592.Contig2_All	132.82	gi|968094633|ref|XP_015025210.1|	526.168	1.61894e-146	uncharacterized protein Dvir_GJ17977, isoform C [Drosophila virilis] &gt;gi|946558495|gb|KRF77929.1| uncharacterized protein Dvir_GJ17977, isoform C [Drosophila virilis]
Unigene12960_All	132.76	gi|158293714|ref|XP_315057.4|	461.455	1.14304e-127	AGAP004960-PA [Anopheles gambiae str. PEST] &gt;gi|157016578|gb|EAA10351.5| AGAP004960-PA [Anopheles gambiae str. PEST]
Unigene11803_All	132.75	gi|907613762|ref|XP_013118663.1|	385.571	9.98228e-105	PREDICTED: dihydropteridine reductase isoform X1 [Stomoxys calcitrans]
Unigene12571_All	131.91	gi|170056522|ref|XP_001864067.1|	151.754	3.48112e-35	conserved hypothetical protein [Culex quinquefasciatus] &gt;gi|167876164|gb|EDS39547.1| conserved hypothetical protein [Culex quinquefasciatus]
CL5529.Contig1_All	131.72	gi|557751759|ref|XP_005175633.1|	384.8	1.15845e-104	PREDICTED: probable NADH dehydrogenase [ubiquinone] iron-sulfur protein 7, mitochondrial [Musca domestica]
CL6943.Contig4_All	131.26	gi|906468116|gb|KNC29177.1|	283.493	1.04609e-73	hypothetical protein FF38_07013 [Lucilia cuprina]
Unigene14796_All	131.1	gi|906470109|gb|KNC30727.1|	527.324	7.19307e-147	hypothetical protein FF38_11661 [Lucilia cuprina]
Unigene11641_All	130.62	gi|906457132|gb|KNC20629.1|	672.929	0	hypothetical protein FF38_06919 [Lucilia cuprina]
Unigene9241_All	130.39	gi|332375985|gb|AEE63133.1|	156.377	1.67815e-36	unknown [Dendroctonus ponderosae] &gt;gi|478257439|gb|ENN77595.1| hypothetical protein YQE_05890, partial [Dendroctonus ponderosae] &gt;gi|546679833|gb|ERL90221.1| hypothetical protein D910_07574 [Dendroctonus ponderosae]
CL10844.Contig1_All	130.14	gi|751781803|ref|XP_011200082.1|	575.474	7.81614e-162	PREDICTED: eukaryotic translation initiation factor 3 subunit H [Bactrocera dorsalis]
Unigene9839_All	130.1	gi|194192625|gb|EDX06201.1|	97.0561	1.02968e-18	GD10155 [Drosophila simulans]
CL8191.Contig3_All	130.08	gi|498968371|ref|XP_004526296.1|	867.07	0	PREDICTED: matrix metalloproteinase-14 isoform X2 [Ceratitis capitata]
CL1713.Contig11_All	129.58	gi|939312042|ref|XP_014269953.1|	101.293	5.09442e-19	PREDICTED: mucin-2-like [Maylandia zebra]
Unigene14069_All	128.95	gi|166224367|sp|Q1HRV8.2|ELVL1_AEDAE	545.814	1.40197e-152	RecName: Full=Elongation of very long chain fatty acids protein AAEL008004; AltName: Full=3-keto acyl-CoA synthase AAEL008004; AltName: Full=Very-long-chain 3-oxoacyl-CoA synthase AAEL008004
Unigene10808_All	128.71	gi|906471224|gb|KNC31619.1|	98.9821	2.61652e-19	hypothetical protein FF38_01017 [Lucilia cuprina]
Unigene13361_All	128.64	gi|158285891|ref|XP_308512.4|	499.59	6.73665e-139	AGAP007309-PA [Anopheles gambiae str. PEST] &gt;gi|157020207|gb|EAA45422.4| AGAP007309-PA [Anopheles gambiae str. PEST]
CL2840.Contig1_All	128.56	gi|751778671|ref|XP_011198387.1|	585.104	3.16768e-164	PREDICTED: plexin domain-containing protein 2 isoform X1 [Bactrocera dorsalis]
CL2772.Contig2_All	127.95	gi|906470576|gb|KNC31080.1|	123.25	1.31379e-26	hypothetical protein FF38_02624 [Lucilia cuprina]
Unigene12509_All	127.9	gi|546685535|gb|ERL95022.1|	189.119	4.51637e-45	hypothetical protein D910_12292 [Dendroctonus ponderosae]
Unigene14985_All	127.53	gi|807039907|ref|XP_012160917.1|	617.846	2.45006e-174	PREDICTED: apyrase isoform X3 [Ceratitis capitata]
Unigene17266_All	127.47	gi|498952807|ref|XP_004523400.1|	1275	0	PREDICTED: endoplasmin homolog [Ceratitis capitata]
Unigene14188_All	127.27	gi|557753340|ref|XP_005176415.1|	1185.63	0	PREDICTED: succinate dehydrogenase [ubiquinone] flavoprotein subunit, mitochondrial [Musca domestica]
CL4647.Contig4_All	127.13	gi|906470722|gb|KNC31188.1|	712.22	0	hypothetical protein FF38_14394 [Lucilia cuprina]
Unigene16385_All	126.65	gi|924560990|gb|ALC45648.1|	493.041	1.92881e-136	Pif1A, partial [Drosophila busckii]
Unigene12397_All	126.52	gi|751776013|ref|XP_011214683.1|	253.447	1.05322e-64	PREDICTED: uncharacterized protein LOC105234111 isoform X8 [Bactrocera dorsalis]
CL310.Contig3_All	126.38	gi|47682711|gb|AAH69831.1|	144.436	8.20597e-33	Zgc:172187 protein [Danio rerio] &gt;gi|62530956|gb|AAH93444.1| Zgc:172187 protein [Danio rerio]
Unigene15401_All	125.62	gi|751447479|ref|XP_011177879.1|	1127.85	0	PREDICTED: probable nucleolar GTP-binding protein 1 [Bactrocera cucurbitae]
Unigene11113_All	125.04	gi|906471507|gb|KNC31833.1|	437.187	1.75568e-120	Proteasome subunit alpha type-2 [Lucilia cuprina]
CL9393.Contig3_All	124.51	gi|557767419|ref|XP_005183399.1|	638.262	4.85877e-180	PREDICTED: ATP-dependent RNA helicase dbp2 [Musca domestica]
Unigene8139_All	124.45	gi|157110515|ref|XP_001651135.1|	107.842	5.76468e-22	AAEL005601-PA [Aedes aegypti] &gt;gi|108878667|gb|EAT42892.1| AAEL005601-PA [Aedes aegypti]
CL5380.Contig1_All	124.43	gi|170047779|ref|XP_001851387.1|	322.398	8.0724e-86	OV-16 antigen [Culex quinquefasciatus] &gt;gi|167870074|gb|EDS33457.1| OV-16 antigen [Culex quinquefasciatus]
Unigene16834_All	124.32	gi|906463746|gb|KNC25737.1|	806.594	0	hypothetical protein FF38_10371 [Lucilia cuprina]
Unigene11422_All	124.32	gi|557752596|ref|XP_005176046.1|	269.24	1.17247e-69	PREDICTED: transcription factor BTF3 homolog 4 [Musca domestica]
CL1495.Contig1_All	124.18	gi|907677349|ref|XP_013105527.1|	1076.23	0	PREDICTED: beta-amyloid-like protein isoform X1 [Stomoxys calcitrans]
Unigene11677_All	124.07	gi|557773115|ref|XP_005186211.1|	329.331	3.86976e-88	PREDICTED: probable ribosome biogenesis protein RLP24 [Musca domestica]
Unigene12498_All	123.9	gi|498938720|ref|XP_004521002.1|	188.734	4.61678e-46	PREDICTED: NADH dehydrogenase [ubiquinone] 1 beta subcomplex subunit 7 [Ceratitis capitata]
Unigene10895_All	123.76	gi|929362842|ref|XP_014090937.1|	236.498	1.1403e-59	PREDICTED: mitochondrial import receptor subunit TOM20 homolog [Bactrocera oleae]
Unigene23_All	122.92	gi|916502460|ref|XP_013352008.1|	54.6842	5.70193e-06	LOW QUALITY PROTEIN: hypothetical protein EMH_0049650 [Eimeria mitis] &gt;gi|557175650|emb|CDJ29439.1| hypothetical protein EMH_0049650 [Eimeria mitis]
CL689.Contig8_All	122.88	gi|597865787|gb|EYC15183.1|	66.2402	3.20496e-11	hypothetical protein Y032_0037g3367 [Ancylostoma ceylanicum]
Unigene15311_All	122.42	gi|668466452|gb|KFB53409.1|	465.692	2.43883e-128	AGAP004572-PA-like protein [Anopheles sinensis]
Unigene599_All	122.35	gi|751440294|ref|XP_011188890.1|	677.167	0	PREDICTED: nucleobindin-2 [Bactrocera cucurbitae]
CL10178.Contig1_All	122.35	gi|557764298|ref|XP_005181857.1|	609.372	7.85546e-172	PREDICTED: pyruvate dehydrogenase E1 component subunit alpha type II, mitochondrial-like [Musca domestica]
CL8368.Contig2_All	122.08	gi|557760249|ref|XP_005179846.1|	485.337	2.25618e-134	PREDICTED: NADH-cytochrome b5 reductase 3 isoform X1 [Musca domestica]
Unigene14570_All	121.99	gi|755858903|ref|XP_011290255.1|	380.563	6.06555e-103	PREDICTED: protein UBASH3A homolog isoform X4 [Musca domestica]
CL1819.Contig10_All	121.82	gi|968042271|ref|XP_002009148.2|	112.849	1.81334e-23	uncharacterized protein Dmoj_GI11420 [Drosophila mojavensis] &gt;gi|946596953|gb|EDW19624.2| uncharacterized protein Dmoj_GI11420 [Drosophila mojavensis]
Unigene15199_All	121.28	gi|557752292|ref|XP_005175896.1|	622.854	9.41533e-176	PREDICTED: aspartate aminotransferase, mitochondrial [Musca domestica]
Unigene10190_All	121.21	gi|751461305|ref|XP_011185453.1|	168.318	2.17045e-39	PREDICTED: high mobility group protein Z [Bactrocera cucurbitae] &gt;gi|751461307|ref|XP_011185454.1| PREDICTED: high mobility group protein Z [Bactrocera cucurbitae]
Unigene13336_All	120.92	gi|170046123|ref|XP_001850628.1|	400.979	4.13117e-109	ras-related protein Rab-7 [Culex quinquefasciatus] &gt;gi|167869001|gb|EDS32384.1| ras-related protein Rab-7 [Culex quinquefasciatus]
CL3175.Contig1_All	120.68	gi|906468193|gb|KNC29243.1|	222.246	9.30211e-56	hypothetical protein FF38_02363 [Lucilia cuprina]
CL9820.Contig1_All	120.67	gi|568252024|gb|ETN61421.1|	1958.34	0	hypothetical protein AND_006921 [Anopheles darlingi]
CL6943.Contig5_All	120.67	gi|906468116|gb|KNC29177.1|	279.256	2.30473e-72	hypothetical protein FF38_07013 [Lucilia cuprina]
Unigene12712_All	120.55	gi|906458340|gb|KNC21567.1|	394.045	2.13663e-107	Proteasome subunit alpha type-3 [Lucilia cuprina]
Unigene10984_All	120.51	gi|498987597|ref|XP_004531143.1|	239.58	2.68489e-61	PREDICTED: zinc finger protein 593 homolog [Ceratitis capitata]
Unigene16113_All	120.44	gi|906470858|gb|KNC31324.1|	701.049	0	hypothetical protein FF38_14305 [Lucilia cuprina]
CL8924.Contig3_All	120.39	gi|557775972|ref|XP_005187630.1|	265.774	9.25275e-69	PREDICTED: dehydrogenase/reductase SDR family member 11-like [Musca domestica]
CL276.Contig2_All	120.26	gi|906461554|gb|KNC24017.1|	650.203	0	hypothetical protein FF38_00227 [Lucilia cuprina]
Unigene13127_All	119.92	gi|751774749|ref|XP_011214007.1|	400.979	2.44714e-109	PREDICTED: proteasome subunit alpha type-1 [Bactrocera dorsalis]
Unigene15148_All	119.78	gi|157115688|ref|XP_001652661.1|	659.448	0	AAEL007296-PA [Aedes aegypti] &gt;gi|108876808|gb|EAT41033.1| AAEL007296-PA [Aedes aegypti]
CL653.Contig5_All	119.66	gi|751447842|ref|XP_011178076.1|	207.608	7.08263e-51	PREDICTED: odorant receptor 7a-like [Bactrocera cucurbitae]
CL867.Contig1_All	119.34	gi|1000210719|gb|KXJ80639.1|	79.7221	5.66834e-13	hypothetical protein RP20_CCG024212 [Aedes albopictus]
CL87.Contig2_All	119.01	gi|751450544|ref|XP_011179557.1|	1615.9	0	PREDICTED: ubiquitin-like modifier-activating enzyme 1 [Bactrocera cucurbitae]
Unigene13405_All	118.94	gi|557763964|ref|XP_005181692.1|	567.385	2.06569e-159	PREDICTED: eukaryotic translation initiation factor 3 subunit I [Musca domestica]
Unigene15832_All	118.83	gi|498987882|ref|XP_004531215.1|	2002.25	0	PREDICTED: collagen alpha-5(IV) chain [Ceratitis capitata]
CL1682.Contig4_All	118.54	gi|968118194|ref|XP_015030768.1|	206.453	2.12369e-50	uncharacterized protein Dvir_GJ12133, isoform I [Drosophila virilis] &gt;gi|946568265|gb|KRF84360.1| uncharacterized protein Dvir_GJ12133, isoform I [Drosophila virilis]
CL9567.Contig2_All	118.41	gi|907739607|ref|XP_013116115.1|	402.519	6.9681e-110	PREDICTED: 1,5-anhydro-D-fructose reductase-like [Stomoxys calcitrans]
CL9301.Contig2_All	118.07	gi|195132301|ref|XP_002010582.1|	559.296	1.56187e-156	uncharacterized protein Dmoj_GI14598, isoform A [Drosophila mojavensis] &gt;gi|193909032|gb|EDW07899.1| uncharacterized protein Dmoj_GI14598, isoform A [Drosophila mojavensis]
CL2147.Contig2_All	117.89	gi|968070909|ref|XP_015032400.1|	489.189	7.91927e-136	uncharacterized protein Dwil_GK13797, isoform B [Drosophila willistoni] &gt;gi|946586163|gb|KRF99885.1| uncharacterized protein Dwil_GK13797, isoform B [Drosophila willistoni]
Unigene12483_All	117.76	gi|157111349|ref|XP_001651498.1|	460.299	2.81592e-127	AAEL005830-PA [Aedes aegypti] &gt;gi|108878439|gb|EAT42664.1| AAEL005830-PA [Aedes aegypti]
CL6345.Contig2_All	117.75	gi|53828193|emb|CAH58743.1|	215.312	2.49438e-54	putative glutahione S-transferase, delta class [Episyrphus balteatus]
Unigene11237_All	117.6	gi|751448748|ref|XP_011178571.1|	322.013	7.23586e-86	PREDICTED: eukaryotic translation initiation factor 3 subunit K [Bactrocera cucurbitae]
Unigene14219_All	117.09	gi|924564583|gb|ALC49208.1|	190.274	1.22444e-45	CG42258 [Drosophila busckii]
Unigene10839_All	117.04	gi|158297224|ref|XP_001237936.2|	126.331	7.2452e-27	AGAP007976-PA [Anopheles gambiae str. PEST] &gt;gi|157015091|gb|EAU76369.2| AGAP007976-PA [Anopheles gambiae str. PEST]
Unigene15211_All	116.98	gi|668462289|gb|KFB49758.1|	515.383	1.00104e-143	AGAP011800-PA-like protein [Anopheles sinensis]
CL6996.Contig1_All	116.82	gi|964133523|ref|XP_014763863.1|	741.88	0	uncharacterized protein Dana_GF13679, isoform E [Drosophila ananassae] &gt;gi|939220718|gb|KPU77070.1| uncharacterized protein Dana_GF13679, isoform E [Drosophila ananassae]
CL3344.Contig1_All	116.66	gi|751771684|ref|XP_011206695.1|	926.391	0	PREDICTED: ATP-binding cassette sub-family G member 4 [Bactrocera dorsalis] &gt;gi|751771686|ref|XP_011206703.1| PREDICTED: ATP-binding cassette sub-family G member 4 [Bactrocera dorsalis]
CL4518.Contig1_All	116.56	gi|909578891|ref|XP_013145319.1|	367.466	7.41697e-99	PREDICTED: ADP-ribosylation factor 1 [Papilio polytes]
CL8787.Contig1_All	116.45	gi|157136304|ref|XP_001656822.1|	889.797	0	AAEL003425-PA, partial [Aedes aegypti] &gt;gi|108881090|gb|EAT45315.1| AAEL003425-PA, partial [Aedes aegypti]
Unigene11491_All	116.44	gi|907720099|ref|XP_013112707.1|	343.199	3.37944e-92	PREDICTED: calcineurin B homologous protein 1 [Stomoxys calcitrans]
CL5206.Contig1_All	116.21	-	-	-	-
Unigene16857_All	116.17	gi|170063331|ref|XP_001867057.1|	605.134	1.7866e-170	beta-hexosaminidase b [Culex quinquefasciatus] &gt;gi|167881001|gb|EDS44384.1| beta-hexosaminidase b [Culex quinquefasciatus]
CL10211.Contig2_All	115.82	gi|158291209|ref|XP_312746.4|	98.9821	1.2e-18	AGAP003060-PA [Anopheles gambiae str. PEST] &gt;gi|157017668|gb|EAA08375.5| AGAP003060-PA [Anopheles gambiae str. PEST]
Unigene9809_All	115.67	gi|907602880|ref|XP_013106012.1|	128.642	3.06655e-28	PREDICTED: NADH dehydrogenase [ubiquinone] 1 alpha subcomplex subunit 5 [Stomoxys calcitrans]
Unigene15077_All	115.41	gi|195401979|ref|XP_002059588.1|	351.673	5.48414e-94	uncharacterized protein Dvir_GJ14739, isoform A [Drosophila virilis] &gt;gi|968090353|ref|XP_015024167.1| uncharacterized protein Dvir_GJ14739, isoform B [Drosophila virilis] &gt;gi|968090355|ref|XP_015024168.1| uncharacterized protein Dvir_GJ14739, isoform C [Drosophila virilis] &gt;gi|194147295|gb|EDW63010.1| uncharacterized protein Dvir_GJ14739, isoform A [Drosophila virilis] &gt;gi|946562964|…
Unigene16871_All	115.41	gi|907735517|ref|XP_013115448.1|	1160.98	0	PREDICTED: NADH-ubiquinone oxidoreductase 75 kDa subunit, mitochondrial [Stomoxys calcitrans]
Unigene11468_All	114.72	gi|195012963|ref|XP_001983779.1|	141.354	9.25994e-32	GH16084 [Drosophila grimshawi] &gt;gi|193897261|gb|EDV96127.1| GH16084 [Drosophila grimshawi]
Unigene11938_All	114.31	gi|170050069|ref|XP_001859178.1|	215.312	4.16393e-54	transcription initiation factor TFIID subunit 10 [Culex quinquefasciatus] &gt;gi|167871655|gb|EDS35038.1| transcription initiation factor TFIID subunit 10 [Culex quinquefasciatus]
Unigene10961_All	114.27	gi|807039404|ref|XP_012160764.1|	204.912	5.75859e-50	PREDICTED: muscle LIM protein Mlp84B isoform X2 [Ceratitis capitata]
Unigene6209_All	114.21	gi|499007739|ref|XP_004536145.1|	441.81	1.22684e-121	PREDICTED: GTP-binding nuclear protein Ran [Ceratitis capitata]
Unigene9474_All	113.55	gi|20129377|ref|NP_609222.1|	201.445	7.22139e-50	lethal (2) k12914 [Drosophila melanogaster] &gt;gi|194863141|ref|XP_001970296.1| uncharacterized protein Dere_GG23447 [Drosophila erecta] &gt;gi|195339206|ref|XP_002036211.1| GM12988 [Drosophila sechellia] &gt;gi|195473027|ref|XP_002088798.1| uncharacterized protein Dyak_GE11027 [Drosophila yakuba] &gt;gi|195577584|ref|XP_002078649.1| GD22410 [Drosophila simulans] &gt;gi|20138077|sp|Q9VLM5.1|DAD1…
Unigene14716_All	113.5	gi|557756707|ref|XP_005178089.1|	395.971	9.45751e-108	PREDICTED: charged multivesicular body protein 2a [Musca domestica]
CL10081.Contig1_All	113.39	gi|929356511|ref|XP_014087467.1|	208.764	6.24054e-52	PREDICTED: microsomal glutathione S-transferase 1 [Bactrocera oleae]
Unigene10418_All	113.27	gi|157108057|ref|XP_001650059.1|	188.734	2.1903e-45	AAEL014943-PA [Aedes aegypti] &gt;gi|108868598|gb|EAT32823.1| AAEL014943-PA [Aedes aegypti]
Unigene10410_All	113.19	gi|118778868|ref|XP_308926.3|	633.254	6.1039e-179	AGAP006819-PA [Anopheles gambiae str. PEST] &gt;gi|116132588|gb|EAA04229.3| AGAP006819-PA [Anopheles gambiae str. PEST]
Unigene17203_All	113.18	gi|751461495|ref|XP_011185555.1|	1822.75	0	PREDICTED: importin-5 [Bactrocera cucurbitae]
Unigene9682_All	113	-	-	-	-
CL402.Contig2_All	112.96	gi|498959199|ref|XP_004524437.1|	408.297	1.23428e-111	PREDICTED: glyoxalase domain-containing protein 4 [Ceratitis capitata] &gt;gi|807026741|ref|XP_012156713.1| PREDICTED: glyoxalase domain-containing protein 4 [Ceratitis capitata]
Unigene1282_All	112.88	gi|195477676|ref|XP_002100274.1|	1156.74	0	uncharacterized protein Dyak_GE16956, isoform A [Drosophila yakuba] &gt;gi|969467274|ref|XP_015045692.1| uncharacterized protein Dyak_GE16956, isoform B [Drosophila yakuba] &gt;gi|969467277|ref|XP_015045693.1| uncharacterized protein Dyak_GE16956, isoform C [Drosophila yakuba] &gt;gi|969467280|ref|XP_015045694.1| uncharacterized protein Dyak_GE16956, isoform D [Drosophila yakuba] &gt;gi|194187798…
Unigene8785_All	112.57	gi|498968058|ref|XP_004526216.1|	323.553	7.5873e-86	PREDICTED: eukaryotic translation initiation factor 4E isoform X2 [Ceratitis capitata]
Unigene15403_All	112.48	gi|157120385|ref|XP_001659611.1|	162.54	2.00269e-37	AAEL009006-PA [Aedes aegypti] &gt;gi|108874938|gb|EAT39163.1| AAEL009006-PA [Aedes aegypti]
Unigene10554_All	112.42	gi|498939744|ref|XP_004521276.1|	624.009	2.05315e-176	PREDICTED: 26S proteasome non-ATPase regulatory subunit 13 [Ceratitis capitata]
Unigene15299_All	112.38	gi|751800296|ref|XP_011210146.1|	740.725	0	PREDICTED: succinyl-CoA ligase [ADP-forming] subunit beta, mitochondrial isoform X1 [Bactrocera dorsalis]
CL7207.Contig1_All	112.14	gi|751446678|ref|XP_011177441.1|	1976.44	0	PREDICTED: low-density lipoprotein receptor-related protein 2 [Bactrocera cucurbitae] &gt;gi|751446680|ref|XP_011177442.1| PREDICTED: low-density lipoprotein receptor-related protein 2 [Bactrocera cucurbitae]
CL653.Contig6_All	111.93	gi|929359208|ref|XP_014088938.1|	176.792	7.3612e-42	PREDICTED: odorant receptor 2a-like [Bactrocera oleae]
CL2547.Contig2_All	111.68	-	-	-	-
CL11373.Contig2_All	111.68	gi|906472566|gb|KNC32681.1|	300.442	9.06987e-79	hypothetical protein FF38_05036, partial [Lucilia cuprina]
Unigene13676_All	111.66	gi|170042988|ref|XP_001849187.1|	180.644	4.01547e-43	conserved hypothetical protein [Culex quinquefasciatus] &gt;gi|167866389|gb|EDS29772.1| conserved hypothetical protein [Culex quinquefasciatus]
Unigene12132_All	111.6	gi|907683500|ref|XP_013106917.1|	312.383	3.92795e-83	PREDICTED: NADH dehydrogenase [ubiquinone] 1 alpha subcomplex subunit 8 [Stomoxys calcitrans]
CL1990.Contig2_All	111.49	-	-	-	-
Unigene13175_All	111.39	gi|498950466|ref|XP_004523021.1|	603.979	8.74965e-170	PREDICTED: failed axon connections isoform X1 [Ceratitis capitata]
CL9857.Contig2_All	111.22	gi|347971512|ref|XP_003436748.1|	318.161	2.97201e-84	AGAP004235-PC [Anopheles gambiae str. PEST] &gt;gi|333468703|gb|EGK97023.1| AGAP004235-PC [Anopheles gambiae str. PEST]
CL1989.Contig2_All	111.17	gi|498968665|ref|XP_004526370.1|	582.793	9.37427e-164	PREDICTED: heterogeneous nuclear ribonucleoprotein K isoform X3 [Ceratitis capitata]
CL7709.Contig1_All	111	gi|751772054|ref|XP_011208639.1|	3578.88	0	PREDICTED: myosin heavy chain, muscle isoform X12 [Bactrocera dorsalis]
Unigene13087_All	110.73	gi|929361799|ref|XP_014090363.1|	199.134	3.03188e-49	PREDICTED: protein LLP homolog [Bactrocera oleae]
Unigene15541_All	110.6	gi|668466083|gb|KFB53112.1|	317.005	7.1193e-84	AGAP002136-PA-like protein [Anopheles sinensis]
Unigene12907_All	110.59	gi|557780764|ref|XP_005190003.1|	218.009	2.30379e-54	PREDICTED: ER lumen protein-retaining receptor [Musca domestica] &gt;gi|557780766|ref|XP_005190004.1| PREDICTED: ER lumen protein-retaining receptor [Musca domestica]
Unigene12034_All	110.46	gi|557782505|ref|XP_005190865.1|	634.41	2.71487e-179	PREDICTED: aspartate aminotransferase, cytoplasmic [Musca domestica]
Unigene9689_All	110.32	gi|157123662|ref|XP_001660268.1|	100.908	7.05985e-20	AAEL009590-PA [Aedes aegypti] &gt;gi|157126287|ref|XP_001654576.1| AAEL002076-PA [Aedes aegypti] &gt;gi|108874308|gb|EAT38533.1| AAEL009590-PA [Aedes aegypti] &gt;gi|108882548|gb|EAT46773.1| AAEL002076-PA [Aedes aegypti]
CL6753.Contig1_All	110.16	gi|765339502|ref|XP_001655815.2|	369.007	1.93514e-99	AAEL011991-PA [Aedes aegypti] &gt;gi|403183251|gb|EAT35883.2| AAEL011991-PA [Aedes aegypti]
Unigene31636_All	110.16	gi|998489319|gb|AMK48590.1|	88.1965	4.64666e-16	actin 5c, partial [Rhynchophorus ferrugineus]
Unigene13357_All	110.13	gi|498984945|ref|XP_004530491.1|	1130.55	0	PREDICTED: ATP-binding cassette sub-family F member 2 [Ceratitis capitata]
Unigene10128_All	110.07	gi|157119738|ref|XP_001659482.1|	358.607	2.25551e-96	AAEL008770-PA [Aedes aegypti] &gt;gi|108875198|gb|EAT39423.1| AAEL008770-PA [Aedes aegypti]
CL3935.Contig2_All	109.82	gi|195114570|ref|XP_002001840.1|	263.848	5.08782e-68	uncharacterized protein Dmoj_GI17065, isoform A [Drosophila mojavensis] &gt;gi|193912415|gb|EDW11282.1| uncharacterized protein Dmoj_GI17065, isoform A [Drosophila mojavensis]
Unigene14552_All	109.81	gi|195450785|ref|XP_002072632.1|	858.596	0	uncharacterized protein Dwil_GK13585 [Drosophila willistoni] &gt;gi|194168717|gb|EDW83618.1| uncharacterized protein Dwil_GK13585 [Drosophila willistoni]
CL10863.Contig1_All	109.72	gi|195389474|ref|XP_002053401.1|	92.8189	2.22167e-17	uncharacterized protein Dvir_GJ23858 [Drosophila virilis] &gt;gi|332321711|sp|B4LYC5.1|SNMP1_DROVI RecName: Full=Sensory neuron membrane protein 1 &gt;gi|194151487|gb|EDW66921.1| uncharacterized protein Dvir_GJ23858 [Drosophila virilis]
Unigene13010_All	109.57	-	-	-	-
CL4518.Contig2_All	109.39	gi|909578891|ref|XP_013145319.1|	367.466	7.91673e-99	PREDICTED: ADP-ribosylation factor 1 [Papilio polytes]
CL14.Contig24_All	109.29	gi|861621121|gb|KMQ87436.1|	344.354	1.74579e-159	reverse transcriptase [Lasius niger]
Unigene16006_All	109.25	gi|751460019|ref|XP_011184752.1|	816.609	0	PREDICTED: myb-like protein W isoform X2 [Bactrocera cucurbitae]
Unigene14626_All	109.14	gi|157126011|ref|XP_001654492.1|	1620.91	0	AAEL010379-PA [Aedes aegypti] &gt;gi|108873418|gb|EAT37643.1| AAEL010379-PA [Aedes aegypti]
CL3605.Contig1_All	109.02	gi|755885368|ref|XP_011294043.1|	466.463	5.20481e-129	PREDICTED: aldose reductase-like [Musca domestica]
CL9030.Contig1_All	108.89	gi|195050044|ref|XP_001992815.1|	842.417	0	GH13483 [Drosophila grimshawi] &gt;gi|193899874|gb|EDV98740.1| GH13483 [Drosophila grimshawi]
CL5658.Contig1_All	108.88	gi|157113598|ref|XP_001652015.1|	173.711	3.93244e-41	AAEL006509-PA [Aedes aegypti] &gt;gi|94468880|gb|ABF18289.1| mitochondrial F1F0-ATP synthase subunit g/ATP20 [Aedes aegypti] &gt;gi|108877661|gb|EAT41886.1| AAEL006509-PA [Aedes aegypti]
CL9299.Contig1_All	108.82	gi|157112512|ref|XP_001651813.1|	224.557	4.48411e-56	AAEL006186-PA [Aedes aegypti] &gt;gi|108878034|gb|EAT42259.1| AAEL006186-PA [Aedes aegypti]
Unigene13288_All	108.58	-	-	-	-
Unigene11135_All	108.52	gi|157125982|ref|XP_001654478.1|	313.153	6.78845e-83	AAEL010361-PA [Aedes aegypti] &gt;gi|765339121|ref|XP_011493541.1| AAEL010361-PB [Aedes aegypti] &gt;gi|108873452|gb|EAT37677.1| AAEL010361-PA [Aedes aegypti] &gt;gi|403183116|gb|EJY57864.1| AAEL010361-PB [Aedes aegypti]
Unigene10550_All	108.39	gi|157107104|ref|XP_001649624.1|	183.726	6.25892e-44	AAEL014799-PB [Aedes aegypti] &gt;gi|108868735|gb|EAT32960.1| AAEL014799-PB [Aedes aegypti]
Unigene8563_All	108.24	gi|195387970|ref|XP_002052665.1|	152.91	1.72073e-35	uncharacterized protein Dvir_GJ17678 [Drosophila virilis] &gt;gi|194149122|gb|EDW64820.1| uncharacterized protein Dvir_GJ17678 [Drosophila virilis]
CL11403.Contig1_All	108.21	gi|157106843|ref|XP_001649508.1|	114.775	3.87117e-23	AAEL004620-PA [Aedes aegypti] &gt;gi|108879741|gb|EAT43966.1| AAEL004620-PA [Aedes aegypti]
Unigene12243_All	108.02	gi|158288521|ref|XP_310395.6|	237.654	2.60102e-60	AGAP003834-PA [Anopheles gambiae str. PEST] &gt;gi|157019122|gb|EAA05949.4| AGAP003834-PA [Anopheles gambiae str. PEST]
Unigene868_All	107.79	gi|557775945|ref|XP_005187617.1|	906.746	0	PREDICTED: delta-1-pyrroline-5-carboxylate dehydrogenase, mitochondrial [Musca domestica] &gt;gi|557775947|ref|XP_005187618.1| PREDICTED: delta-1-pyrroline-5-carboxylate dehydrogenase, mitochondrial [Musca domestica]
Unigene12811_All	107.76	gi|157107359|ref|XP_001649744.1|	892.108	0	AAEL004739-PA [Aedes aegypti] &gt;gi|108879621|gb|EAT43846.1| AAEL004739-PA [Aedes aegypti]
Unigene12587_All	107.5	gi|751441806|ref|XP_011195515.1|	198.364	1.14062e-48	PREDICTED: thioredoxin, mitochondrial [Bactrocera cucurbitae]
Unigene12607_All	107.46	gi|907733837|ref|XP_013115140.1|	860.136	0	PREDICTED: peroxisomal multifunctional enzyme type 2 [Stomoxys calcitrans]
Unigene14441_All	107.43	gi|751459009|ref|XP_011184198.1|	853.588	0	PREDICTED: inositol-3-phosphate synthase [Bactrocera cucurbitae]
Unigene11467_All	107.23	gi|807035795|ref|XP_012159615.1|	305.449	1.07005e-80	PREDICTED: transmembrane emp24 domain-containing protein 2 [Ceratitis capitata]
Unigene12773_All	107.12	-	-	-	-
Unigene13326_All	107.04	gi|170056269|ref|XP_001863954.1|	200.29	7.81481e-49	28 kDa heat- and acid-stable phosphoprotein [Culex quinquefasciatus] &gt;gi|167876023|gb|EDS39406.1| 28 kDa heat- and acid-stable phosphoprotein [Culex quinquefasciatus]
Unigene13858_All	106.86	gi|568251154|gb|ETN60730.1|	179.489	1.43195e-42	hypothetical protein AND_007640 [Anopheles darlingi]
Unigene445_All	106.85	-	-	-	-
Unigene619_All	106.82	gi|751777390|ref|XP_011197699.1|	197.593	4.93673e-48	PREDICTED: uncharacterized protein LOC105222184 [Bactrocera dorsalis] &gt;gi|751777392|ref|XP_011197700.1| PREDICTED: uncharacterized protein LOC105222184 [Bactrocera dorsalis]
Unigene13381_All	106.58	gi|499007779|ref|XP_004536154.1|	567.385	2.47153e-159	PREDICTED: NADH dehydrogenase [ubiquinone] 1 alpha subcomplex subunit 10, mitochondrial [Ceratitis capitata]
Unigene339_All	106.48	gi|906461199|gb|KNC23728.1|	384.415	1.32278e-104	Proteasome subunit beta type-3 [Lucilia cuprina]
CL4891.Contig3_All	106.33	gi|668454894|gb|KFB43275.1|	450.284	7.03359e-124	hypothetical protein ZHAS_00011058 [Anopheles sinensis]
CL1230.Contig3_All	106.01	-	-	-	-
Unigene14221_All	105.96	gi|906464273|gb|KNC26130.1|	402.134	7.71794e-110	Proteasome subunit alpha type-5 [Lucilia cuprina]
Unigene10986_All	105.91	gi|906472879|gb|KNC32904.1|	137.887	8.75583e-31	Protein transport protein Sec61 gamma-2 subunit [Lucilia cuprina]
CL1495.Contig2_All	105.6	gi|907677349|ref|XP_013105527.1|	1082.78	0	PREDICTED: beta-amyloid-like protein isoform X1 [Stomoxys calcitrans]
Unigene10716_All	105.56	gi|157113951|ref|XP_001652154.1|	219.935	5.29642e-55	AAEL006647-PA [Aedes aegypti] &gt;gi|108877518|gb|EAT41743.1| AAEL006647-PA [Aedes aegypti]
CL7371.Contig3_All	105.26	gi|929362313|ref|XP_014090646.1|	614.379	3.49427e-173	PREDICTED: dnaJ homolog subfamily A member 4 [Bactrocera oleae] &gt;gi|929362315|ref|XP_014090647.1| PREDICTED: dnaJ homolog subfamily A member 4 [Bactrocera oleae] &gt;gi|929362317|ref|XP_014090648.1| PREDICTED: dnaJ homolog subfamily A member 4 [Bactrocera oleae]
CL7524.Contig1_All	105.05	gi|906458490|gb|KNC21685.1|	153.295	1.13649e-34	hypothetical protein FF38_09794 [Lucilia cuprina]
Unigene11121_All	104.79	gi|907710410|ref|XP_013111138.1|	705.671	0	PREDICTED: transmembrane protein 184B isoform X2 [Stomoxys calcitrans]
Unigene13836_All	104.7	gi|968111336|ref|XP_002050986.2|	236.884	4.4604e-60	uncharacterized protein Dvir_GJ19894 [Drosophila virilis] &gt;gi|946562346|gb|EDW62179.2| uncharacterized protein Dvir_GJ19894 [Drosophila virilis]
Unigene12445_All	104.63	gi|751794974|ref|XP_011207234.1|	340.117	6.59482e-91	PREDICTED: charged multivesicular body protein 4c [Bactrocera dorsalis]
Unigene10219_All	104.43	gi|969468819|ref|XP_003736827.2|	330.487	3.23934e-88	uncharacterized protein Dpse_GA30215 [Drosophila pseudoobscura pseudoobscura] &gt;gi|950766750|gb|EIM52900.2| uncharacterized protein Dpse_GA30215 [Drosophila pseudoobscura pseudoobscura]
Unigene10106_All	104.15	gi|1000210768|gb|KXJ80677.1|	382.489	3.65456e-103	hypothetical protein RP20_CCG023521 [Aedes albopictus]
Unigene13126_All	104.15	gi|347963551|ref|XP_310828.4|	243.432	8.40071e-62	AGAP000295-PA [Anopheles gambiae str. PEST] &gt;gi|333467144|gb|EAA06210.4| AGAP000295-PA [Anopheles gambiae str. PEST]
Unigene15288_All	103.98	gi|157127973|ref|XP_001661254.1|	757.673	0	AAEL002296-PA [Aedes aegypti] &gt;gi|108882314|gb|EAT46539.1| AAEL002296-PA [Aedes aegypti]
CL1120.Contig4_All	103.81	gi|924564359|gb|ALC48984.1|	131.339	7.23209e-28	Cyp4d2 [Drosophila busckii]
Unigene16408_All	103.61	gi|557776159|ref|XP_005187723.1|	139.043	2.29059e-31	PREDICTED: organic cation transporter protein [Musca domestica] &gt;gi|755886667|ref|XP_011294220.1| PREDICTED: organic cation transporter protein [Musca domestica] &gt;gi|755886670|ref|XP_011294221.1| PREDICTED: organic cation transporter protein [Musca domestica]
Unigene13699_All	103.51	gi|751466731|ref|XP_011188414.1|	471.085	2.49932e-130	PREDICTED: translocation protein SEC62 isoform X2 [Bactrocera cucurbitae]
Unigene13408_All	103.19	gi|557757553|ref|XP_005178509.1|	895.19	0	PREDICTED: UTP--glucose-1-phosphate uridylyltransferase isoform X3 [Musca domestica]
CL11531.Contig2_All	103.05	gi|906474540|gb|KNC34091.1|	88.5817	7.22936e-16	hypothetical protein FF38_06456 [Lucilia cuprina]
Unigene11969_All	102.94	-	-	-	-
Unigene15901_All	102.88	gi|195340261|ref|XP_002036734.1|	810.831	0	GM12522 [Drosophila sechellia] &gt;gi|194130850|gb|EDW52893.1| GM12522 [Drosophila sechellia] &gt;gi|900929514|gb|KMZ08531.1| uncharacterized protein Dsimw501_GD28880, isoform A [Drosophila simulans] &gt;gi|900929515|gb|KMZ08532.1| uncharacterized protein Dsimw501_GD28880, isoform B [Drosophila simulans]
Unigene9655_All	102.86	gi|668456644|gb|KFB44764.1|	162.925	3.06063e-38	AGAP001364-PA-like protein [Anopheles sinensis]
CL4574.Contig2_All	102.74	gi|751803128|ref|XP_011211688.1|	677.937	0	PREDICTED: LOW QUALITY PROTEIN: segmentation protein cap&apos;n&apos;collar [Bactrocera dorsalis]
CL11101.Contig1_All	102.7	gi|557784411|ref|XP_005191809.1|	90.1225	3.52683e-15	PREDICTED: bromodomain-containing protein DDB_G0280777 [Musca domestica]
Unigene12851_All	102.62	gi|557761384|ref|XP_005180410.1|	1037.71	0	PREDICTED: ATP-dependent RNA helicase bel [Musca domestica] &gt;gi|755866093|ref|XP_011291212.1| PREDICTED: ATP-dependent RNA helicase bel [Musca domestica]
Unigene13031_All	102.52	gi|195479503|ref|XP_002100910.1|	776.933	0	uncharacterized protein Dyak_GE15910 [Drosophila yakuba] &gt;gi|194188434|gb|EDX02018.1| uncharacterized protein Dyak_GE15910 [Drosophila yakuba] &gt;gi|900930177|gb|KMZ09194.1| uncharacterized protein Dsimw501_GD29510 [Drosophila simulans]
Unigene13475_All	102.35	gi|557758238|ref|XP_005178848.1|	627.091	3.49621e-177	PREDICTED: protein LTV1 homolog [Musca domestica]
Unigene11209_All	102.28	gi|56417394|gb|AAV90638.1|	68.9366	2.951e-10	GM20929p-like protein [Aedes albopictus]
Unigene12703_All	102.23	gi|906472663|gb|KNC32747.1|	891.723	0	hypothetical protein FF38_03813 [Lucilia cuprina]
Unigene9930_All	102.17	gi|795052099|ref|XP_011870404.1|	213.386	7.20867e-53	PREDICTED: skin secretory protein xP2 [Vollenhovia emeryi]
CL11724.Contig1_All	102.14	gi|968038689|ref|XP_002009457.2|	474.937	4.88804e-131	uncharacterized protein Dmoj_GI15220 [Drosophila mojavensis] &gt;gi|946576573|gb|EDW06774.2| uncharacterized protein Dmoj_GI15220 [Drosophila mojavensis]
Unigene10181_All	102.01	gi|751459136|ref|XP_011184267.1|	379.022	9.76607e-103	PREDICTED: glutathione S-transferase S1 [Bactrocera cucurbitae] &gt;gi|751459138|ref|XP_011184269.1| PREDICTED: glutathione S-transferase S1 [Bactrocera cucurbitae]
CL7409.Contig1_All	101.97	gi|557773252|ref|XP_005186279.1|	1031.17	0	PREDICTED: glutamate dehydrogenase, mitochondrial isoform X2 [Musca domestica] &gt;gi|557781302|ref|XP_005190270.1| PREDICTED: glutamate dehydrogenase, mitochondrial isoform X2 [Musca domestica]
CL1819.Contig11_All	101.69	gi|568251057|gb|ETN60647.1|	207.223	2.21786e-51	glucosyl/glucuronosyl transferase [Anopheles darlingi]
Unigene13403_All	101.54	gi|557777594|ref|XP_005188431.1|	367.081	5.06785e-99	PREDICTED: glutaminyl-peptide cyclotransferase-like protein [Musca domestica]
Unigene12912_All	101.45	gi|195454170|ref|XP_002074119.1|	365.54	6.80325e-99	uncharacterized protein Dwil_GK14477 [Drosophila willistoni] &gt;gi|194170204|gb|EDW85105.1| uncharacterized protein Dwil_GK14477 [Drosophila willistoni]
Unigene10328_All	101.2	gi|906474847|gb|KNC34335.1|	477.248	2.99001e-132	hypothetical protein FF38_05979 [Lucilia cuprina]
Unigene10523_All	101.18	gi|906463230|gb|KNC25341.1|	181.8	2.27929e-43	hypothetical protein FF38_13706 [Lucilia cuprina]
CL11086.Contig1_All	101.13	gi|195028909|ref|XP_001987317.1|	568.926	4.30531e-168	GH21854 [Drosophila grimshawi] &gt;gi|193903317|gb|EDW02184.1| GH21854 [Drosophila grimshawi]
Unigene17631_All	100.92	gi|907723269|ref|XP_013113167.1|	986.482	0	PREDICTED: sterol regulatory element-binding protein 1 [Stomoxys calcitrans] &gt;gi|907723272|ref|XP_013113168.1| PREDICTED: sterol regulatory element-binding protein 1 [Stomoxys calcitrans]
Unigene16496_All	100.71	gi|751785157|ref|XP_011201904.1|	1077	0	PREDICTED: uncharacterized protein LOC105225230 [Bactrocera dorsalis]
Unigene11635_All	100.15	gi|751776469|ref|XP_011197197.1|	304.294	2.09901e-80	PREDICTED: translocon-associated protein subunit gamma [Bactrocera dorsalis] &gt;gi|929346346|ref|XP_014088689.1| PREDICTED: translocon-associated protein subunit gamma [Bactrocera oleae]
Unigene12781_All	100.14	gi|91080939|ref|XP_974274.1|	325.094	1.08932e-86	PREDICTED: signal peptidase complex subunit 3 [Tribolium castaneum] &gt;gi|270005949|gb|EFA02397.1| hypothetical protein TcasGA2_TC008077 [Tribolium castaneum]
CL3169.Contig1_All	100.1	gi|755892420|ref|XP_011295063.1|	356.295	1.88795e-95	PREDICTED: acyl-protein thioesterase 1-like isoform X2 [Musca domestica]
CL11104.Contig1_All	100.06	gi|347967028|ref|XP_003436007.1|	168.703	4.48799e-39	AGAP013079-PA [Anopheles gambiae str. PEST] &gt;gi|333469792|gb|EGK97406.1| AGAP013079-PA [Anopheles gambiae str. PEST]
Unigene14664_All	99.94	gi|906471615|gb|KNC31909.1|	1128.24	0	hypothetical protein FF38_13257 [Lucilia cuprina]
Unigene17832_All	99.89	gi|498946448|ref|XP_004522373.1|	1209.51	0	PREDICTED: calcium-transporting ATPase type 2C member 1 isoform X1 [Ceratitis capitata]
CL3729.Contig3_All	99.84	gi|157123394|ref|XP_001660151.1|	894.034	0	AAEL000256-PA [Aedes aegypti] &gt;gi|108884544|gb|EAT48769.1| AAEL000256-PA [Aedes aegypti]
Unigene13166_All	99.63	gi|906472827|gb|KNC32870.1|	622.854	6.71455e-176	putative inorganic phosphate cotransporter, partial [Lucilia cuprina]
CL767.Contig2_All	99.4	gi|968073129|ref|XP_015032635.1|	383.645	3.41218e-104	uncharacterized protein Dwil_GK24919, isoform G [Drosophila willistoni] &gt;gi|946585684|gb|KRF99683.1| uncharacterized protein Dwil_GK24919, isoform G [Drosophila willistoni]
CL4698.Contig1_All	99.35	gi|507928627|ref|XP_004675563.1|	88.5817	1.17077e-15	PREDICTED: keratin-associated protein 19-2-like [Condylura cristata]
Unigene10843_All	99.24	gi|751441203|ref|XP_011193718.1|	93.5893	3.47551e-17	PREDICTED: serine palmitoyltransferase small subunit A [Bactrocera cucurbitae] &gt;gi|751441205|ref|XP_011193727.1| PREDICTED: serine palmitoyltransferase small subunit A [Bactrocera cucurbitae]
Unigene15069_All	99.23	gi|751450213|ref|XP_011179376.1|	1201.04	0	PREDICTED: eukaryotic translation initiation factor 3 subunit B [Bactrocera cucurbitae]
Unigene11462_All	99.23	gi|929359793|ref|XP_014089262.1|	637.876	1.53927e-180	PREDICTED: 26S proteasome non-ATPase regulatory subunit 4 [Bactrocera oleae]
CL4933.Contig2_All	99.1	-	-	-	-
CL2355.Contig1_All	99.04	gi|755905979|ref|XP_005192222.2|	323.939	1.49828e-85	PREDICTED: protein tyrosine phosphatase type IVA 1-like [Musca domestica] &gt;gi|755905992|ref|XP_005192229.2| PREDICTED: protein tyrosine phosphatase type IVA 1-like [Musca domestica]
CL1989.Contig4_All	98.76	gi|498968665|ref|XP_004526370.1|	582.793	9.59014e-164	PREDICTED: heterogeneous nuclear ribonucleoprotein K isoform X3 [Ceratitis capitata]
CL653.Contig9_All	98.73	gi|751447842|ref|XP_011178076.1|	218.779	2.20262e-54	PREDICTED: odorant receptor 7a-like [Bactrocera cucurbitae]
CL7322.Contig1_All	98.68	gi|968063360|ref|XP_015022898.1|	1379	0	uncharacterized protein Dmoj_GI10219, isoform F [Drosophila mojavensis] &gt;gi|946589507|gb|KRG01792.1| uncharacterized protein Dmoj_GI10219, isoform F [Drosophila mojavensis]
CL240.Contig2_All	98.49	gi|751463461|ref|XP_011186630.1|	379.022	4.49203e-102	PREDICTED: reticulon-1-A isoform X3 [Bactrocera cucurbitae]
Unigene10928_All	98.46	gi|929366217|ref|XP_014092789.1|	111.694	3.92548e-23	PREDICTED: translation machinery-associated protein 7 homolog [Bactrocera oleae]
Unigene17058_All	98.36	gi|157116577|ref|XP_001658559.1|	285.804	3.20756e-74	AAEL007659-PA [Aedes aegypti] &gt;gi|108876407|gb|EAT40632.1| AAEL007659-PA [Aedes aegypti]
Unigene11343_All	98.36	gi|194766874|ref|XP_001965549.1|	423.705	2.23667e-116	uncharacterized protein Dana_GF22392 [Drosophila ananassae] &gt;gi|190619540|gb|EDV35064.1| uncharacterized protein Dana_GF22392 [Drosophila ananassae]
Unigene15265_All	98.3	gi|158287621|ref|XP_309608.4|	671.389	0	AGAP004055-PA [Anopheles gambiae str. PEST] &gt;gi|347971151|ref|XP_003436700.1| AGAP004055-PB [Anopheles gambiae str. PEST] &gt;gi|157019510|gb|EAA05341.5| AGAP004055-PA [Anopheles gambiae str. PEST] &gt;gi|333466611|gb|EGK96314.1| AGAP004055-PB [Anopheles gambiae str. PEST]
Unigene3889_All	98.01	gi|668459261|gb|KFB47058.1|	216.468	6.94977e-54	AGAP004484-PA-like protein [Anopheles sinensis]
Unigene12134_All	98.01	gi|195130177|ref|XP_002009529.1|	417.157	5.43188e-114	uncharacterized protein Dmoj_GI15186, isoform A [Drosophila mojavensis] &gt;gi|968040206|ref|XP_015016853.1| uncharacterized protein Dmoj_GI15186, isoform B [Drosophila mojavensis] &gt;gi|193907979|gb|EDW06846.1| uncharacterized protein Dmoj_GI15186, isoform A [Drosophila mojavensis] &gt;gi|946576618|gb|KRF93837.1| uncharacterized protein Dmoj_GI15186, isoform B [Drosophila mojavensis]
Unigene12466_All	97.9	gi|195377184|ref|XP_002047372.1|	149.058	4.31972e-34	uncharacterized protein Dvir_GJ13399 [Drosophila virilis] &gt;gi|194154530|gb|EDW69714.1| uncharacterized protein Dvir_GJ13399 [Drosophila virilis]
Unigene10862_All	97.87	gi|157132737|ref|XP_001656116.1|	121.324	5.0127e-26	AAEL012511-PA [Aedes aegypti] &gt;gi|108871090|gb|EAT35315.1| AAEL012511-PA [Aedes aegypti]
Unigene12973_All	97.8	gi|751452530|ref|XP_011180639.1|	572.392	1.17347e-160	PREDICTED: succinyl-CoA ligase [ADP/GDP-forming] subunit alpha, mitochondrial [Bactrocera cucurbitae]
CL10143.Contig2_All	97.71	gi|512932908|ref|XP_004932660.1|	167.162	1.27418e-38	PREDICTED: uncharacterized protein LOC101746356 isoform X1 [Bombyx mori]
CL10136.Contig2_All	97.67	gi|195504260|ref|XP_002099004.1|	647.892	0	uncharacterized protein Dyak_GE23616, isoform A [Drosophila yakuba] &gt;gi|194185105|gb|EDW98716.1| uncharacterized protein Dyak_GE23616, isoform A [Drosophila yakuba] &gt;gi|900916402|gb|KMZ05904.1| uncharacterized protein Dsimw501_GD21232, isoform B [Drosophila simulans]
Unigene10468_All	97.51	gi|646716820|gb|KDR19906.1|	411.764	3.818e-112	Ras-related protein Rab-11A [Zootermopsis nevadensis]
Unigene11792_All	97.47	gi|751442424|ref|XP_011195856.1|	125.946	4.50671e-27	PREDICTED: uncharacterized protein LOC105220959 [Bactrocera cucurbitae]
Unigene14805_All	97.38	gi|751790337|ref|XP_011204716.1|	341.658	4.01559e-91	PREDICTED: BCL2/adenovirus E1B 19 kDa protein-interacting protein 3 [Bactrocera dorsalis]
CL7600.Contig1_All	97.23	gi|907725709|ref|XP_013113762.1|	250.366	3.6386e-64	PREDICTED: 39S ribosomal protein L18, mitochondrial [Stomoxys calcitrans]
Unigene15049_All	97.22	gi|907718394|ref|XP_013112477.1|	461.455	3.23386e-127	PREDICTED: carbonic anhydrase 2 [Stomoxys calcitrans]
Unigene13295_All	97.2	gi|952520705|gb|KRT81027.1|	194.126	8.70447e-47	hypothetical protein AMK59_5472 [Oryctes borbonicus]
CL1962.Contig1_All	97.2	gi|1000210975|gb|KXJ80847.1|	441.81	1.0558e-121	hypothetical protein RP20_CCG023245 [Aedes albopictus]
CL9216.Contig1_All	97.2	gi|751446984|ref|XP_011177606.1|	187.578	8.55207e-45	PREDICTED: microsomal glutathione S-transferase 1 [Bactrocera cucurbitae]
Unigene16757_All	97.13	gi|158294415|ref|XP_001688683.1|	563.533	5.50526e-158	AGAP005577-PA [Anopheles gambiae str. PEST] &gt;gi|157015554|gb|EDO63689.1| AGAP005577-PA [Anopheles gambiae str. PEST]
CL10467.Contig2_All	97.12	gi|929350756|ref|XP_014102994.1|	70.0922	7.9677e-10	PREDICTED: uncharacterized protein LOC106627422 [Bactrocera oleae]
Unigene12573_All	96.85	gi|751798753|ref|XP_011209305.1|	427.557	4.91013e-117	PREDICTED: serine protease easter [Bactrocera dorsalis]
Unigene15450_All	96.76	gi|195425425|ref|XP_002061008.1|	311.227	3.41767e-82	uncharacterized protein Dwil_GK10715 [Drosophila willistoni] &gt;gi|194157093|gb|EDW71994.1| uncharacterized protein Dwil_GK10715 [Drosophila willistoni]
CL235.Contig1_All	96.75	gi|968084343|ref|XP_015034194.1|	279.641	1.46972e-72	uncharacterized protein Dwil_GK21371, isoform B [Drosophila willistoni] &gt;gi|946581322|gb|KRF98014.1| uncharacterized protein Dwil_GK21371, isoform B [Drosophila willistoni]
Unigene10618_All	96.38	gi|815805246|ref|XP_012223356.1|	170.244	1.36855e-40	PREDICTED: 10 kDa heat shock protein, mitochondrial [Linepithema humile]
Unigene11599_All	96.11	gi|56805551|dbj|BAD83398.1|	78.9518	7.79288e-13	CRLBP homologous protein [Phormia regina]
CL1408.Contig1_All	96	gi|906461416|gb|KNC23908.1|	759.985	0	Cryptochrome-1 [Lucilia cuprina]
CL5426.Contig2_All	95.67	gi|557771726|ref|XP_005185522.1|	360.147	5.9009e-97	PREDICTED: serine protease easter-like [Musca domestica]
CL1599.Contig3_All	95.26	gi|906475625|gb|KNC34940.1|	150.599	6.56576e-34	Odorant receptor 59a [Lucilia cuprina]
Unigene13512_All	95.26	-	-	-	-
Unigene10995_All	95.12	gi|907604025|ref|XP_013106818.1|	190.274	4.06001e-46	PREDICTED: transmembrane protein 50B [Stomoxys calcitrans]
Unigene7490_All	95.05	gi|91079178|ref|XP_966498.1|	250.751	4.91632e-64	PREDICTED: vesicle-associated membrane protein-associated protein B [Tribolium castaneum] &gt;gi|270003608|gb|EFA00056.1| hypothetical protein TcasGA2_TC002864 [Tribolium castaneum]
Unigene7717_All	94.66	gi|170029939|ref|XP_001842848.1|	839.721	0	importin alpha [Culex quinquefasciatus] &gt;gi|167865308|gb|EDS28691.1| importin alpha [Culex quinquefasciatus]
Unigene16586_All	94.37	gi|751780699|ref|XP_011199483.1|	1076.62	0	PREDICTED: heat shock 70 kDa protein 4 isoform X2 [Bactrocera dorsalis]
Unigene13187_All	94.05	gi|499002845|ref|XP_004534939.1|	588.186	2.69806e-165	PREDICTED: lachesin [Ceratitis capitata]
Unigene13081_All	94.05	gi|906471501|gb|KNC31827.1|	214.157	3.21138e-53	hypothetical protein FF38_12411 [Lucilia cuprina]
Unigene11372_All	94.02	gi|906469715|gb|KNC30406.1|	318.161	1.62766e-84	hypothetical protein FF38_10663 [Lucilia cuprina]
Unigene9553_All	93.41	gi|568258246|gb|ETN66410.1|	100.138	2.30116e-19	hypothetical protein AND_001815 [Anopheles darlingi]
Unigene10972_All	92.62	gi|171919759|gb|ACB59075.1|	763.837	0	Rpn6-PB-like protein [Stratiomys singularior]
CL542.Contig13_All	92.57	gi|827536514|ref|XP_012553325.1|	332.798	1.55942e-87	PREDICTED: uncharacterized protein LOC105843014 [Bombyx mori]
Unigene10866_All	92.53	gi|907742113|ref|XP_013116517.1|	202.986	5.26745e-50	PREDICTED: NADH dehydrogenase [ubiquinone] iron-sulfur protein 6, mitochondrial [Stomoxys calcitrans]
CL10467.Contig1_All	92.51	gi|929350756|ref|XP_014102994.1|	70.0922	9.00197e-10	PREDICTED: uncharacterized protein LOC106627422 [Bactrocera oleae]
CL5045.Contig2_All	92.36	gi|751787986|ref|XP_011203433.1|	181.03	7.41325e-43	PREDICTED: uncharacterized transmembrane protein DDB_G0289901 [Bactrocera dorsalis]
Unigene11244_All	92.32	gi|24649014|ref|NP_732744.1|	860.136	0	adaptor protein complex 2, mu subunit, isoform A [Drosophila melanogaster] &gt;gi|28571823|ref|NP_651049.3| adaptor protein complex 2, mu subunit, isoform B [Drosophila melanogaster] &gt;gi|281362279|ref|NP_001163686.1| adaptor protein complex 2, mu subunit, isoform C [Drosophila melanogaster] &gt;gi|125774931|ref|XP_001358717.1| uncharacterized protein Dpse_GA20066 [Drosophila pseudoobscura pseu…
Unigene13827_All	92.2	gi|906465154|gb|KNC26854.1|	546.199	8.02301e-153	hypothetical protein FF38_03358 [Lucilia cuprina]
Unigene31865_All	92.11	gi|557780584|ref|XP_005189913.1|	55.4546	3.40997e-06	PREDICTED: CCHC-type zinc finger protein CG3800 [Musca domestica]
Unigene11069_All	92.09	gi|568248841|gb|ETN58673.1|	109.768	3.51123e-22	hypothetical protein AND_009768 [Anopheles darlingi]
Unigene16256_All	92.08	gi|751777310|ref|XP_011197657.1|	619.002	2.11367e-174	PREDICTED: interferon-related developmental regulator 2 [Bactrocera dorsalis]
CL8086.Contig1_All	91.99	gi|498931555|ref|XP_004519172.1|	437.187	1.41994e-119	PREDICTED: glutactin [Ceratitis capitata]
Unigene11690_All	91.86	gi|195382384|ref|XP_002049910.1|	89.3521	9.75357e-16	uncharacterized protein Dvir_GJ21849 [Drosophila virilis] &gt;gi|194144707|gb|EDW61103.1| uncharacterized protein Dvir_GJ21849 [Drosophila virilis]
Unigene12061_All	91.82	gi|1000198213|gb|KXJ71944.1|	739.954	0	hypothetical protein RP20_CCG019315 [Aedes albopictus]
CL3737.Contig1_All	91.71	gi|929374964|ref|XP_014097571.1|	2957.16	0	PREDICTED: kinesin-like protein unc-104 isoform X1 [Bactrocera oleae]
CL10103.Contig2_All	91.7	gi|907694976|ref|XP_013108710.1|	556.214	1.80053e-155	PREDICTED: lipoyltransferase 1, mitochondrial [Stomoxys calcitrans]
Unigene13366_All	91.67	gi|907744862|ref|XP_013117104.1|	355.91	1.47922e-95	PREDICTED: tetraspanin-18 [Stomoxys calcitrans]
Unigene16200_All	91.5	gi|751792886|ref|XP_011206106.1|	760.755	0	PREDICTED: septin-2 [Bactrocera dorsalis]
Unigene12814_All	91.38	gi|751779211|ref|XP_011198681.1|	795.038	0	PREDICTED: vacuolar protein sorting-associated protein 4B isoform X2 [Bactrocera dorsalis]
CL7066.Contig1_All	91.24	gi|969487471|ref|XP_002138959.2|	155.992	9.8367e-72	LOW QUALITY PROTEIN: uncharacterized protein Dpse_GA30271 [Drosophila pseudoobscura pseudoobscura] &gt;gi|950769814|gb|EDY69517.2| LOW QUALITY PROTEIN: uncharacterized protein Dpse_GA30271 [Drosophila pseudoobscura pseudoobscura]
Unigene10778_All	91.07	gi|765333924|ref|XP_011492965.1|	141.739	1.29838e-31	AAEL017500-PA [Aedes aegypti] &gt;gi|403182444|gb|EJY57391.1| AAEL017500-PA [Aedes aegypti]
Unigene15989_All	91.03	gi|906463715|gb|KNC25719.1|	400.593	5.23679e-109	Gram-negative bacteria-binding protein 3, partial [Lucilia cuprina]
Unigene13406_All	90.95	gi|929371943|ref|XP_014095911.1|	634.795	2.28339e-179	PREDICTED: probable isocitrate dehydrogenase [NAD] subunit alpha, mitochondrial isoform X2 [Bactrocera oleae]
CL831.Contig11_All	90.67	gi|157120792|ref|XP_001653673.1|	532.717	8.76787e-149	AAEL009126-PA, partial [Aedes aegypti] &gt;gi|108874805|gb|EAT39030.1| AAEL009126-PA, partial [Aedes aegypti]
Unigene15256_All	90.67	gi|755888767|ref|XP_005188472.2|	279.256	1.38974e-72	PREDICTED: pyridoxal phosphate phosphatase [Musca domestica]
Unigene14109_All	90.66	gi|270002922|gb|EEZ99369.1|	701.434	0	cAMP-dependent protein kinase 1 [Tribolium castaneum]
CL8437.Contig1_All	90.65	gi|907609574|ref|XP_013114781.1|	464.151	7.67936e-128	PREDICTED: GYF domain-containing protein C18H9.3 isoform X1 [Stomoxys calcitrans] &gt;gi|907609579|ref|XP_013114789.1| PREDICTED: GYF domain-containing protein C18H9.3 isoform X1 [Stomoxys calcitrans] &gt;gi|907609584|ref|XP_013114795.1| PREDICTED: GYF domain-containing protein C18H9.3 isoform X1 [Stomoxys calcitrans]
Unigene12458_All	90.55	gi|557778040|ref|XP_005188653.1|	387.497	5.78026e-105	PREDICTED: lipid storage droplets surface-binding protein 2 isoform X3 [Musca domestica]
Unigene14574_All	90.42	gi|194761506|ref|XP_001962970.1|	370.933	2.6805e-100	uncharacterized protein Dana_GF14166 [Drosophila ananassae] &gt;gi|190616667|gb|EDV32191.1| uncharacterized protein Dana_GF14166 [Drosophila ananassae]
Unigene871_All	90.12	gi|662190734|ref|XP_008468146.1|	959.518	0	PREDICTED: echinoderm microtubule-associated protein-like 2 isoform X3 [Diaphorina citri] &gt;gi|662190736|ref|XP_008468147.1| PREDICTED: echinoderm microtubule-associated protein-like 2 isoform X3 [Diaphorina citri]
Unigene11916_All	89.94	gi|170050795|ref|XP_001861472.1|	351.673	1.24912e-94	ptpla domain protein [Culex quinquefasciatus] &gt;gi|167872274|gb|EDS35657.1| ptpla domain protein [Culex quinquefasciatus]
CL7066.Contig2_All	89.8	gi|751781726|ref|XP_011200042.1|	308.916	1.98239e-81	PREDICTED: uncharacterized protein LOC105223861 [Bactrocera dorsalis]
Unigene13229_All	89.77	gi|1000195863|gb|KXJ70695.1|	1166.37	0	hypothetical protein RP20_CCG022768 [Aedes albopictus]
CL7184.Contig2_All	89.74	gi|906459064|gb|KNC22147.1|	275.789	2.13134e-71	RNA-binding protein Rsf1 [Lucilia cuprina]
Unigene16558_All	89.72	gi|906466312|gb|KNC27763.1|	912.524	0	hypothetical protein FF38_06955, partial [Lucilia cuprina]
Unigene593_All	89.6	gi|751470896|ref|XP_011190700.1|	407.912	9.63017e-111	PREDICTED: repressor of RNA polymerase III transcription MAF1 homolog [Bactrocera cucurbitae] &gt;gi|751774214|ref|XP_011213727.1| PREDICTED: repressor of RNA polymerase III transcription MAF1 homolog [Bactrocera dorsalis] &gt;gi|929346688|ref|XP_014090509.1| PREDICTED: repressor of RNA polymerase III transcription MAF1 homolog [Bactrocera oleae]
Unigene12678_All	89.52	-	-	-	-
Unigene12423_All	89.41	gi|751772787|ref|XP_011212716.1|	150.984	9.11802e-35	PREDICTED: signal peptidase complex subunit 1 [Bactrocera dorsalis]
Unigene17062_All	89.38	gi|498963596|ref|XP_004525232.1|	4469.84	0	PREDICTED: spectrin alpha chain isoform X2 [Ceratitis capitata]
Unigene14434_All	89.29	gi|751452627|ref|XP_011180692.1|	344.739	2.70943e-92	PREDICTED: uncharacterized protein LOC105211107 [Bactrocera cucurbitae]
CL1998.Contig2_All	89.29	-	-	-	-
CL5206.Contig2_All	89.15	-	-	-	-
CL7703.Contig1_All	88.99	gi|158294276|ref|XP_001688670.1|	235.343	6.58748e-59	AGAP005507-PB [Anopheles gambiae str. PEST] &gt;gi|158294278|ref|XP_001688671.1| AGAP005507-PA [Anopheles gambiae str. PEST] &gt;gi|157015489|gb|EDO63676.1| AGAP005507-PB [Anopheles gambiae str. PEST] &gt;gi|157015490|gb|EDO63677.1| AGAP005507-PA [Anopheles gambiae str. PEST]
CL3308.Contig3_All	88.99	gi|900899873|gb|KMY97601.1|	181.8	9.70423e-43	uncharacterized protein Dsimw501_GD13843, isoform B [Drosophila simulans] &gt;gi|900899874|gb|KMY97602.1| uncharacterized protein Dsimw501_GD13843, isoform C [Drosophila simulans] &gt;gi|900899878|gb|KMY97606.1| uncharacterized protein Dsimw501_GD13843, isoform G [Drosophila simulans]
Unigene12628_All	88.94	gi|807033437|ref|XP_012158885.1|	262.692	5.88589e-68	PREDICTED: signal peptidase complex subunit 2 [Ceratitis capitata]
Unigene15888_All	88.76	gi|498970249|ref|XP_004526763.1|	602.053	2.4278e-169	PREDICTED: RING finger protein 10 [Ceratitis capitata]
CL9430.Contig1_All	88.73	gi|929348289|ref|XP_014098922.1|	315.849	2.91382e-83	PREDICTED: nucleotide exchange factor SIL1 [Bactrocera oleae]
CL2368.Contig1_All	88.58	-	-	-	-
Unigene11988_All	88.57	gi|765339432|ref|XP_001655668.2|	358.992	8.46357e-97	AAEL011752-PA [Aedes aegypti] &gt;gi|403183220|gb|EAT36145.2| AAEL011752-PA [Aedes aegypti]
Unigene11784_All	88.52	gi|195027009|ref|XP_001986388.1|	75.485	2.3369e-11	GH20553 [Drosophila grimshawi] &gt;gi|193902388|gb|EDW01255.1| GH20553 [Drosophila grimshawi]
Unigene13778_All	88.31	gi|557754623|ref|XP_005177054.1|	424.476	2.42735e-116	PREDICTED: proteasome subunit alpha type-6 [Musca domestica]
CL11413.Contig1_All	88.3	gi|906466479|gb|KNC27900.1|	911.368	0	Atlastin [Lucilia cuprina]
CL10698.Contig1_All	88.2	gi|929367224|ref|XP_014093346.1|	697.582	0	PREDICTED: probable medium-chain specific acyl-CoA dehydrogenase, mitochondrial isoform X2 [Bactrocera oleae]
Unigene13840_All	88.13	gi|1000214999|gb|KXJ84212.1|	382.489	1.76682e-103	hypothetical protein RP20_CCG016669 [Aedes albopictus]
CL10660.Contig1_All	87.97	gi|407186432|gb|AFT63499.1|	689.108	0	ultraspiracle [Bradysia coprophila]
Unigene11180_All	87.81	gi|157112793|ref|XP_001651875.1|	431.409	3.00283e-118	AAEL006267-PA [Aedes aegypti] &gt;gi|108877951|gb|EAT42176.1| AAEL006267-PA [Aedes aegypti]
CL9368.Contig2_All	87.79	gi|907638151|ref|XP_013099956.1|	366.696	9.93519e-99	PREDICTED: uncharacterized protein LOC106082156 isoform X1 [Stomoxys calcitrans] &gt;gi|907638155|ref|XP_013099957.1| PREDICTED: uncharacterized protein LOC106082156 isoform X1 [Stomoxys calcitrans] &gt;gi|907638159|ref|XP_013099958.1| PREDICTED: uncharacterized protein LOC106082156 isoform X1 [Stomoxys calcitrans]
CL11375.Contig2_All	87.64	gi|557759754|ref|XP_005179601.1|	218.394	1.54564e-54	PREDICTED: uncharacterized protein LOC101899962 [Musca domestica] &gt;gi|557759756|ref|XP_005179602.1| PREDICTED: uncharacterized protein LOC101899962 [Musca domestica]
CL3232.Contig2_All	87.55	gi|751474808|ref|XP_011192817.1|	241.891	1.14624e-61	PREDICTED: protein D3-like [Bactrocera cucurbitae]
Unigene17096_All	87.23	gi|568253323|gb|ETN62488.1|	871.692	0	DNA repair protein Rad21 [Anopheles darlingi]
Unigene13876_All	87.23	gi|194907671|ref|XP_001981598.1|	396.356	7.63844e-108	uncharacterized protein Dere_GG12144, isoform A [Drosophila erecta] &gt;gi|190656236|gb|EDV53468.1| uncharacterized protein Dere_GG12144, isoform A [Drosophila erecta]
Unigene9864_All	87.22	gi|685535277|ref|XP_009202865.1|	118.242	4.69688e-25	PREDICTED: uncharacterized protein LOC103875574 [Papio anubis]
CL6814.Contig2_All	87.08	gi|241999004|ref|XP_002434145.1|	82.8037	3.33393e-14	serine proteinase inhibitor, putative [Ixodes scapularis] &gt;gi|215495904|gb|EEC05545.1| serine proteinase inhibitor, putative [Ixodes scapularis]
Unigene10349_All	87.01	gi|823091293|gb|AKI29005.1|	98.5969	1.28084e-18	odorant binding protein 44a [Bactrocera dorsalis] &gt;gi|834852760|gb|AKM45828.1| odorant-binding protein 25 [Bactrocera dorsalis] &gt;gi|992321300|gb|AMH85961.1| odorant binding receptor, partial [Bactrocera cucurbitae]
Unigene15995_All	86.92	gi|498996703|ref|XP_004533421.1|	771.155	0	PREDICTED: eukaryotic translation initiation factor 3 subunit E [Ceratitis capitata]
Unigene14744_All	86.8	gi|668454882|gb|KFB43263.1|	526.939	6.09321e-147	AGAP007113-PA-like protein [Anopheles sinensis]
CL4681.Contig2_All	86.76	gi|900891551|gb|KMY93096.1|	268.47	2.40945e-69	uncharacterized protein Dsimw501_GD27036 [Drosophila simulans]
CL8822.Contig1_All	86.57	gi|906457137|gb|KNC20634.1|	344.354	2.78117e-92	hypothetical protein FF38_06910 [Lucilia cuprina]
Unigene16213_All	86.55	gi|929371119|ref|XP_014095463.1|	583.563	8.55816e-164	PREDICTED: carboxypeptidase D-like isoform X2 [Bactrocera oleae]
CL9236.Contig1_All	86.5	gi|1000742556|ref|XP_015593928.1|	407.527	2.29768e-111	PREDICTED: uncharacterized protein LOC107267136 [Cephus cinctus]
Unigene14774_All	86.39	gi|94468988|gb|ABF18343.1|	617.461	2.26785e-174	dolichyl-diphosphooligosaccharide protein glycotransferase [Aedes aegypti]
CL16.Contig2_All	86.35	gi|987909289|ref|XP_015430269.1|	184.111	1.62757e-44	PREDICTED: cathepsin L [Dufourea novaeangliae] &gt;gi|987909291|ref|XP_015430270.1| PREDICTED: cathepsin L [Dufourea novaeangliae]
Unigene13637_All	86.32	gi|906472654|gb|KNC32738.1|	184.496	3.43304e-44	Mitochondrial pyruvate carrier 1 [Lucilia cuprina]
Unigene14349_All	86.04	gi|907646953|ref|XP_013101385.1|	439.499	1.00306e-120	PREDICTED: probable serine hydrolase [Stomoxys calcitrans]
Unigene14998_All	85.91	gi|157105605|ref|XP_001648944.1|	641.343	0	AAEL004347-PA [Aedes aegypti] &gt;gi|122106498|sp|Q17D30.1|EIF3M_AEDAE RecName: Full=Eukaryotic translation initiation factor 3 subunit M; Short=eIF3m &gt;gi|108880066|gb|EAT44291.1| AAEL004347-PA [Aedes aegypti]
Unigene14758_All	85.87	gi|499012509|ref|XP_004537310.1|	85.5001	3.52992e-14	PREDICTED: turripeptide Gsg9.2 [Ceratitis capitata]
Unigene11746_All	85.74	gi|906459510|gb|KNC22483.1|	352.829	9.2742e-95	hypothetical protein FF38_07227 [Lucilia cuprina]
CL2365.Contig3_All	85.73	gi|557780916|ref|XP_005190079.1|	679.863	0	PREDICTED: four and a half LIM domains protein 2 isoform X6 [Musca domestica]
Unigene12385_All	85.71	gi|157119012|ref|XP_001659293.1|	189.119	3.02837e-45	AAEL001464-PA [Aedes aegypti] &gt;gi|108883193|gb|EAT47418.1| AAEL001464-PA [Aedes aegypti]
CL9903.Contig2_All	85.46	gi|807041525|ref|XP_012161429.1|	1435.24	0	PREDICTED: ATP-dependent 6-phosphofructokinase isoform X3 [Ceratitis capitata]
CL1765.Contig2_All	85.4	gi|557776598|ref|XP_005187938.1|	131.339	1.76897e-28	PREDICTED: adult cuticle protein 1-like [Musca domestica]
Unigene814_All	85.28	gi|968089979|ref|XP_015024057.1|	1374.38	0	uncharacterized protein Dvir_GJ18346, isoform O [Drosophila virilis] &gt;gi|946569880|gb|KRF85469.1| uncharacterized protein Dvir_GJ18346, isoform O [Drosophila virilis]
CL8211.Contig1_All	85.07	gi|157104752|ref|XP_001648552.1|	489.189	1.69535e-135	AAEL014361-PA [Aedes aegypti] &gt;gi|108869136|gb|EAT33361.1| AAEL014361-PA [Aedes aegypti]
Unigene14377_All	84.93	gi|751456500|ref|XP_011182819.1|	211.846	2.80475e-53	PREDICTED: vacuolar protein sorting-associated protein VTA1 homolog [Bactrocera cucurbitae]
CL8720.Contig1_All	84.83	gi|157142119|ref|XP_001647823.1|	767.303	0	AAEL015100-PA [Aedes aegypti] &gt;gi|108868255|gb|EAT32491.1| AAEL015100-PA [Aedes aegypti]
Unigene16431_All	84.82	gi|906470484|gb|KNC31012.1|	906.746	0	hypothetical protein FF38_03275 [Lucilia cuprina]
Unigene17097_All	84.79	gi|906460812|gb|KNC23451.1|	1035.4	0	hypothetical protein FF38_13362 [Lucilia cuprina]
Unigene10609_All	84.78	gi|930670023|gb|KPJ10847.1|	150.214	9.88887e-35	DNA-directed RNA polymerases I, II, and III subunit RPABC5 [Papilio machaon]
Unigene15655_All	84.77	gi|498960470|ref|XP_004524645.1|	607.446	1.96875e-171	PREDICTED: 26S proteasome non-ATPase regulatory subunit 14 [Ceratitis capitata]
Unigene15264_All	84.74	gi|906458354|gb|KNC21578.1|	1372.84	0	hypothetical protein FF38_05888, partial [Lucilia cuprina]
CL6962.Contig1_All	84.24	gi|972186976|ref|XP_015175041.1|	282.722	1.15566e-73	PREDICTED: chondroitin proteoglycan 2-like [Polistes dominula]
Unigene14350_All	84.02	gi|1000197207|gb|KXJ71362.1|	277.715	3.12449e-72	hypothetical protein RP20_CCG020758 [Aedes albopictus]
CL6633.Contig1_All	83.81	gi|755901164|ref|XP_011295867.1|	593.578	6.35361e-167	PREDICTED: annexin B9 isoform X3 [Musca domestica]
Unigene16726_All	83.8	gi|668459045|gb|KFB46877.1|	374.015	4.18267e-101	AGAP003317-PA-like protein [Anopheles sinensis]
CL6521.Contig2_All	83.72	gi|751804574|ref|XP_011212478.1|	498.819	1.67186e-138	PREDICTED: uncharacterized protein LOC105232493 isoform X1 [Bactrocera dorsalis]
CL5055.Contig2_All	83.7	gi|929374505|ref|XP_014097318.1|	174.866	1.68086e-41	PREDICTED: acyl carrier protein, mitochondrial isoform X1 [Bactrocera oleae] &gt;gi|929374507|ref|XP_014097319.1| PREDICTED: acyl carrier protein, mitochondrial isoform X1 [Bactrocera oleae]
Unigene11204_All	83.67	gi|240848689|ref|NP_001155402.1|	100.138	7.74285e-19	high mobility group protein A-like [Acyrthosiphon pisum] &gt;gi|239799442|dbj|BAH70641.1| ACYPI000883 [Acyrthosiphon pisum]
Unigene12351_All	83.62	gi|765336419|ref|XP_011493097.1|	1183.7	0	AAEL017204-PA [Aedes aegypti] &gt;gi|403183353|gb|EJY58030.1| AAEL017204-PA [Aedes aegypti]
CL4686.Contig2_All	83.6	gi|498988085|ref|XP_004531265.1|	366.696	4.09862e-99	PREDICTED: cytochrome b-c1 complex subunit Rieske, mitochondrial [Ceratitis capitata]
Unigene10074_All	83.49	gi|568254581|gb|ETN63529.1|	78.9518	2.84568e-13	hypothetical protein AND_004760 [Anopheles darlingi]
Unigene10870_All	83.41	gi|557760312|ref|XP_005179877.1|	395.586	1.04005e-107	PREDICTED: probable trehalose-phosphate phosphatase C [Musca domestica]
CL10211.Contig1_All	83.41	gi|347969181|ref|XP_003436379.1|	100.138	1.1212e-18	AGAP003060-PB [Anopheles gambiae str. PEST] &gt;gi|333468407|gb|EGK96936.1| AGAP003060-PB [Anopheles gambiae str. PEST]
CL873.Contig2_All	83.35	gi|498928151|ref|XP_004518324.1|	236.113	1.1963e-59	PREDICTED: uncharacterized protein LOC101451424 [Ceratitis capitata]
Unigene884_All	83.16	gi|972180899|ref|XP_015171773.1|	121.324	3.30349e-25	PREDICTED: microtubule-associated protein futsch [Polistes dominula]
Unigene12871_All	82.83	gi|195426962|ref|XP_002061550.1|	162.54	1.54557e-37	uncharacterized protein Dwil_GK20648 [Drosophila willistoni] &gt;gi|194157635|gb|EDW72536.1| uncharacterized protein Dwil_GK20648 [Drosophila willistoni]
Unigene14397_All	82.74	gi|906471118|gb|KNC31515.1|	340.887	6.27307e-91	hypothetical protein FF38_12830 [Lucilia cuprina]
Unigene11920_All	82.74	gi|929362551|ref|XP_014090780.1|	593.193	3.79051e-167	PREDICTED: 26S proteasome non-ATPase regulatory subunit 7 [Bactrocera oleae]
Unigene160_All	82.72	gi|969526702|ref|XP_015044264.1|	723.776	0	uncharacterized protein Dpse_GA22511, isoform D [Drosophila pseudoobscura pseudoobscura] &gt;gi|950772763|gb|KRT05181.1| uncharacterized protein Dpse_GA22511, isoform D [Drosophila pseudoobscura pseudoobscura]
Unigene12270_All	82.69	gi|906459974|gb|KNC22852.1|	491.5	2.07741e-136	NAD-dependent histone deacetylase Sir2 [Lucilia cuprina]
CL11101.Contig3_All	82.54	gi|557784411|ref|XP_005191809.1|	91.6633	1.054e-15	PREDICTED: bromodomain-containing protein DDB_G0280777 [Musca domestica]
CL5354.Contig2_All	82.49	gi|498950399|ref|XP_004523010.1|	174.866	3.39379e-41	PREDICTED: flightin [Ceratitis capitata]
Unigene12978_All	82.46	gi|157131032|ref|XP_001655786.1|	303.523	5.54305e-80	AAEL011972-PB [Aedes aegypti] &gt;gi|157131034|ref|XP_001655787.1| AAEL011972-PA [Aedes aegypti] &gt;gi|108871663|gb|EAT35888.1| AAEL011972-PB [Aedes aegypti] &gt;gi|108871664|gb|EAT35889.1| AAEL011972-PA [Aedes aegypti]
Unigene13720_All	82.01	gi|755868543|ref|XP_011291568.1|	391.349	2.23241e-106	PREDICTED: transmembrane protein 41 homolog [Musca domestica]
CL5494.Contig1_All	81.98	gi|21358185|ref|NP_651678.1|	1422.14	0	uncharacterized protein Dmel_CG11897, isoform B [Drosophila melanogaster] &gt;gi|24650986|ref|NP_733278.1| uncharacterized protein Dmel_CG11897, isoform A [Drosophila melanogaster] &gt;gi|15291631|gb|AAK93084.1| LD17001p [Drosophila melanogaster] &gt;gi|23172545|gb|AAF56869.2| uncharacterized protein Dmel_CG11897, isoform A [Drosophila melanogaster] &gt;gi|23172546|gb|AAN14163.1| uncharacterized …
CL3466.Contig2_All	81.94	gi|321460466|gb|EFX71508.1|	425.631	1.85171e-116	hypothetical protein DAPPUDRAFT_308833 [Daphnia pulex]
Unigene15704_All	81.92	gi|158294566|ref|XP_315692.4|	209.149	1.30153e-51	AGAP005675-PA [Anopheles gambiae str. PEST] &gt;gi|157015622|gb|EAA11808.5| AGAP005675-PA [Anopheles gambiae str. PEST]
Unigene88_All	81.88	gi|751781682|ref|XP_011200018.1|	1199.5	0	PREDICTED: multidrug resistance protein 1A [Bactrocera dorsalis]
CL5080.Contig1_All	81.85	gi|195451840|ref|XP_002073098.1|	517.309	1.17121e-143	uncharacterized protein Dwil_GK13334, isoform A [Drosophila willistoni] &gt;gi|968070590|ref|XP_015032314.1| uncharacterized protein Dwil_GK13334, isoform B [Drosophila willistoni] &gt;gi|194169183|gb|EDW84084.1| uncharacterized protein Dwil_GK13334, isoform A [Drosophila willistoni] &gt;gi|946586332|gb|KRF99965.1| uncharacterized protein Dwil_GK13334, isoform B [Drosophila willistoni]
Unigene10553_All	81.78	gi|194855024|ref|XP_001968464.1|	224.942	4.96853e-57	uncharacterized protein Dere_GG24885 [Drosophila erecta] &gt;gi|190660331|gb|EDV57523.1| uncharacterized protein Dere_GG24885 [Drosophila erecta]
CL10299.Contig1_All	81.75	gi|170060865|ref|XP_001865991.1|	142.124	4.64274e-32	NBP2b protein [Culex quinquefasciatus] &gt;gi|167879228|gb|EDS42611.1| NBP2b protein [Culex quinquefasciatus]
Unigene13566_All	81.75	gi|58395080|ref|XP_320986.2|	680.633	0	AGAP002061-PA [Anopheles gambiae str. PEST] &gt;gi|55233320|gb|EAA01099.3| AGAP002061-PA [Anopheles gambiae str. PEST]
Unigene14563_All	81.37	gi|906458470|gb|KNC21665.1|	449.514	1.928e-123	hypothetical protein FF38_09765 [Lucilia cuprina]
CL11319.Contig1_All	81.3	gi|157137445|ref|XP_001663993.1|	550.051	6.60942e-154	AAEL013802-PA [Aedes aegypti] &gt;gi|108869704|gb|EAT33929.1| AAEL013802-PA [Aedes aegypti]
Unigene16567_All	81.1	gi|817083479|ref|XP_012264348.1|	1130.16	0	PREDICTED: heat shock 70 kDa protein cognate 5 [Athalia rosae]
Unigene13070_All	81.07	gi|157132278|ref|XP_001662536.1|	619.002	1.19125e-174	AAEL012394-PA [Aedes aegypti] &gt;gi|108871216|gb|EAT35441.1| AAEL012394-PA [Aedes aegypti]
CL1883.Contig1_All	81.04	gi|390179410|ref|XP_003736890.1|	179.489	2.89967e-42	uncharacterized protein Dpse_GA30020, isoform C [Drosophila pseudoobscura pseudoobscura] &gt;gi|388859842|gb|EIM52963.1| uncharacterized protein Dpse_GA30020, isoform C [Drosophila pseudoobscura pseudoobscura]
Unigene13722_All	80.98	gi|170050785|ref|XP_001861467.1|	370.933	2.44625e-100	pickel [Culex quinquefasciatus] &gt;gi|167872269|gb|EDS35652.1| pickel [Culex quinquefasciatus]
Unigene14546_All	80.89	gi|906474604|gb|KNC34137.1|	112.079	1.06616e-22	hypothetical protein FF38_08302 [Lucilia cuprina]
Unigene13712_All	80.88	gi|751457428|ref|XP_011183332.1|	505.368	1.68203e-140	PREDICTED: chloride intracellular channel exc-4 isoform X2 [Bactrocera cucurbitae]
Unigene16361_All	80.83	gi|751467836|ref|XP_011189020.1|	949.118	0	PREDICTED: eukaryotic translation initiation factor 3 subunit L [Bactrocera cucurbitae]
Unigene10084_All	80.75	gi|94468504|gb|ABF18101.1|	337.806	2.05854e-90	signal peptidase I [Aedes aegypti]
Unigene10329_All	80.69	gi|998504331|ref|XP_015512321.1|	55.0694	4.38775e-06	PREDICTED: cuticle protein 16.5, isoform B-like [Neodiprion lecontei]
CL11282.Contig1_All	80.64	-	-	-	-
CL8938.Contig1_All	80.63	gi|170037145|ref|XP_001846420.1|	277.715	1.27491e-72	NADH dehydrogenase [Culex quinquefasciatus] &gt;gi|167880174|gb|EDS43557.1| NADH dehydrogenase [Culex quinquefasciatus]
CL1204.Contig7_All	80.5	gi|195129906|ref|XP_002009395.1|	269.626	5.59696e-70	uncharacterized protein Dmoj_GI15259 [Drosophila mojavensis] &gt;gi|193907845|gb|EDW06712.1| uncharacterized protein Dmoj_GI15259 [Drosophila mojavensis]
Unigene11395_All	80.42	gi|751788058|ref|XP_011203474.1|	456.062	9.35319e-126	PREDICTED: LOW QUALITY PROTEIN: electron transfer flavoprotein subunit beta [Bactrocera dorsalis]
CL4621.Contig1_All	80.41	gi|861627690|gb|KMQ89153.1|	181.8	2.21432e-58	molybdopterin synthase catalytic subunit-like protein [Lasius niger]
Unigene14437_All	80.35	gi|751470940|ref|XP_011190724.1|	491.886	1.12435e-136	PREDICTED: protein l(2)37Cc [Bactrocera cucurbitae]
Unigene15033_All	80.32	gi|157126249|ref|XP_001654557.1|	372.474	2.69014e-100	AAEL002055-PA [Aedes aegypti] &gt;gi|108882529|gb|EAT46754.1| AAEL002055-PA [Aedes aegypti]
Unigene15275_All	80.29	gi|158294332|ref|XP_556176.3|	689.493	0	AGAP005535-PA [Anopheles gambiae str. PEST] &gt;gi|157015515|gb|EAL39855.3| AGAP005535-PA [Anopheles gambiae str. PEST]
Unigene12230_All	80.28	gi|568253122|gb|ETN62322.1|	157.532	1.77965e-36	heat shock protein 67B2 [Anopheles darlingi]
Unigene13526_All	80.28	gi|906459251|gb|KNC22281.1|	390.578	3.92253e-106	hypothetical protein FF38_12909 [Lucilia cuprina]
Unigene12467_All	80.23	gi|906461377|gb|KNC23879.1|	232.646	1.82318e-58	hypothetical protein FF38_05627 [Lucilia cuprina]
Unigene878_All	80.2	gi|929363544|ref|XP_014091327.1|	449.514	1.28991e-123	PREDICTED: probable cytochrome P450 6g2 [Bactrocera oleae]
CL4469.Contig1_All	80.19	gi|968040446|ref|XP_015016973.1|	1038.1	0	uncharacterized protein Dmoj_GI15567, isoform F [Drosophila mojavensis] &gt;gi|968091820|ref|XP_015024568.1| uncharacterized protein Dvir_GJ15179, isoform B [Drosophila virilis] &gt;gi|946558840|gb|KRF78156.1| uncharacterized protein Dvir_GJ15179, isoform B [Drosophila virilis] &gt;gi|946576799|gb|KRF93942.1| uncharacterized protein Dmoj_GI15567, isoform F [Drosophila mojavensis]
CL5392.Contig1_All	80.19	-	-	-	-
Unigene14935_All	80.13	gi|563354942|gb|AHB50505.1|	348.977	1.52566e-93	phosphoserine phosphatase [Mayetiola destructor]
Unigene12677_All	79.92	gi|906472751|gb|KNC32800.1|	152.525	2.96215e-34	hypothetical protein FF38_00255 [Lucilia cuprina]
Unigene17717_All	79.81	gi|751779511|ref|XP_011198843.1|	1268.06	0	PREDICTED: ATP-binding cassette sub-family A member 3 [Bactrocera dorsalis] &gt;gi|751779513|ref|XP_011198844.1| PREDICTED: ATP-binding cassette sub-family A member 3 [Bactrocera dorsalis] &gt;gi|751779515|ref|XP_011198845.1| PREDICTED: ATP-binding cassette sub-family A member 3 [Bactrocera dorsalis]
CL3852.Contig2_All	79.77	gi|969517173|ref|XP_015042995.1|	503.827	0	uncharacterized protein Dpse_GA17248, isoform B [Drosophila pseudoobscura pseudoobscura] &gt;gi|950779129|gb|KRT07932.1| uncharacterized protein Dpse_GA17248, isoform B [Drosophila pseudoobscura pseudoobscura]
CL10284.Contig1_All	79.66	gi|906462680|gb|KNC24896.1|	1050.04	0	hypothetical protein FF38_03010, partial [Lucilia cuprina]
CL3924.Contig2_All	79.61	gi|557754212|ref|XP_005176850.1|	315.849	1.17206e-83	PREDICTED: heat shock protein beta-1-like isoform X1 [Musca domestica]
Unigene13600_All	79.57	-	-	-	-
CL8597.Contig1_All	79.43	gi|906460073|gb|KNC22919.1|	147.902	1.33666e-33	hypothetical protein FF38_00358 [Lucilia cuprina]
Unigene11776_All	79.35	gi|296439817|sp|B4JYU5.2|TMEDA_DROGR	316.62	2.99256e-84	RecName: Full=Transmembrane emp24 domain-containing protein bai; Flags: Precursor
Unigene11806_All	79.33	gi|765339315|ref|XP_011493595.1|	630.558	2.909e-178	AAEL002416-PB [Aedes aegypti] &gt;gi|94468978|gb|ABF18338.1| dehydrogenase [Aedes aegypti] &gt;gi|403182484|gb|EJY57419.1| AAEL002416-PB [Aedes aegypti]
CL948.Contig14_All	79.31	gi|906468203|gb|KNC29253.1|	108.227	4.30871e-22	hypothetical protein FF38_02415 [Lucilia cuprina]
Unigene12162_All	79.31	gi|157118146|ref|XP_001659030.1|	292.352	7.22372e-77	AAEL008195-PB [Aedes aegypti] &gt;gi|108875798|gb|EAT40023.1| AAEL008195-PB [Aedes aegypti]
Unigene11680_All	79.18	gi|195014175|ref|XP_001983973.1|	278.1	3.98383e-72	GH15269 [Drosophila grimshawi] &gt;gi|193897455|gb|EDV96321.1| GH15269 [Drosophila grimshawi]
Unigene12399_All	79.15	gi|557771866|ref|XP_005185591.1|	453.751	3.09529e-125	PREDICTED: casein kinase II subunit beta isoform X1 [Musca domestica] &gt;gi|557771868|ref|XP_005185592.1| PREDICTED: casein kinase II subunit beta isoform X1 [Musca domestica] &gt;gi|557771870|ref|XP_005185593.1| PREDICTED: casein kinase II subunit beta isoform X1 [Musca domestica] &gt;gi|755877187|ref|XP_011292813.1| PREDICTED: casein kinase II subunit beta isoform X4 [Musca domestica] &gt;gi|7…
CL11532.Contig1_All	79.1	gi|929371473|ref|XP_014095656.1|	839.721	0	PREDICTED: uncharacterized protein LOC106621355 isoform X1 [Bactrocera oleae] &gt;gi|929371475|ref|XP_014095657.1| PREDICTED: uncharacterized protein LOC106621355 isoform X1 [Bactrocera oleae] &gt;gi|929371477|ref|XP_014095658.1| PREDICTED: uncharacterized protein LOC106621355 isoform X1 [Bactrocera oleae] &gt;gi|929371479|ref|XP_014095659.1| PREDICTED: uncharacterized protein LOC106621355 isofor…
CL2355.Contig4_All	78.86	gi|755905979|ref|XP_005192222.2|	323.939	1.70493e-85	PREDICTED: protein tyrosine phosphatase type IVA 1-like [Musca domestica] &gt;gi|755905992|ref|XP_005192229.2| PREDICTED: protein tyrosine phosphatase type IVA 1-like [Musca domestica]
Unigene10347_All	78.73	gi|195456826|ref|XP_002075304.1|	383.645	4.65485e-104	uncharacterized protein Dwil_GK17312 [Drosophila willistoni] &gt;gi|194171389|gb|EDW86290.1| uncharacterized protein Dwil_GK17312 [Drosophila willistoni]
Unigene12259_All	78.71	gi|557784275|ref|XP_005191741.1|	917.531	0	PREDICTED: glucose-6-phosphate isomerase [Musca domestica]
CL9595.Contig2_All	78.46	gi|557774517|ref|XP_005186906.1|	689.878	0	PREDICTED: septin-2 [Musca domestica]
CL4698.Contig2_All	78.43	gi|815814642|ref|XP_012228349.1|	86.6557	3.4652e-15	PREDICTED: protein FAM98B-like [Linepithema humile]
Unigene8711_All	78.28	gi|751787962|ref|XP_011203419.1|	64.3142	7.15327e-09	PREDICTED: uncharacterized protein LOC105226292 [Bactrocera dorsalis]
Unigene17307_All	78.17	gi|751465433|ref|XP_011187706.1|	860.136	0	PREDICTED: mucin-5AC isoform X1 [Bactrocera cucurbitae] &gt;gi|751465435|ref|XP_011187707.1| PREDICTED: mucin-5AC isoform X1 [Bactrocera cucurbitae] &gt;gi|751465437|ref|XP_011187708.1| PREDICTED: mucin-5AC isoform X1 [Bactrocera cucurbitae] &gt;gi|751465439|ref|XP_011187709.1| PREDICTED: mucin-5AC isoform X1 [Bactrocera cucurbitae]
CL3443.Contig1_All	77.81	gi|906458332|gb|KNC21559.1|	338.961	1.08029e-90	Superoxide dismutase [Mn], mitochondrial [Lucilia cuprina]
Unigene12534_All	77.66	gi|498929385|ref|XP_004518635.1|	273.092	3.29118e-71	PREDICTED: ER membrane protein complex subunit 4 [Ceratitis capitata]
Unigene13561_All	77.64	gi|498966714|ref|XP_004525883.1|	428.328	2.15429e-117	PREDICTED: translocon-associated protein subunit alpha [Ceratitis capitata]
Unigene10152_All	77.43	gi|751778389|ref|XP_011198236.1|	512.686	8.75197e-143	PREDICTED: surfeit locus protein 4 homolog [Bactrocera dorsalis]
Unigene23613_All	77.37	gi|432116232|gb|ELK37276.1|	101.293	6.23385e-32	hypothetical protein MDA_GLEAN10012073 [Myotis davidii]
Unigene14687_All	77.32	gi|906460188|gb|KNC22994.1|	481.1	1.83198e-133	Inorganic pyrophosphatase [Lucilia cuprina]
CL5937.Contig2_All	77.31	gi|24646906|ref|NP_731941.1|	314.309	1.14529e-82	effete, isoform A [Drosophila melanogaster] &gt;gi|187117170|ref|NP_001119686.1| effete [Acyrthosiphon pisum] &gt;gi|442619106|ref|NP_001262578.1| effete, isoform B [Drosophila melanogaster] &gt;gi|442619108|ref|NP_001262579.1| effete, isoform C [Drosophila melanogaster] &gt;gi|58381090|ref|XP_310998.2| AGAP000145-PA [Anopheles gambiae str. PEST] &gt;gi|157134117|ref|XP_001663154.1| AAEL003103-PA…
Unigene16010_All	77.31	gi|907677527|ref|XP_013105592.1|	1382.85	0	PREDICTED: eukaryotic translation initiation factor 3 subunit C [Stomoxys calcitrans]
Unigene11477_All	77.29	gi|924561995|gb|ALC46653.1|	146.747	6.13508e-33	CG1943 [Drosophila busckii]
Unigene16414_All	77.15	gi|1000199880|gb|KXJ72950.1|	375.555	3.58381e-101	hypothetical protein RP20_CCG016859 [Aedes albopictus]
CL437.Contig1_All	77.06	gi|157105391|ref|XP_001648848.1|	1921.36	0	AAEL004297-PA [Aedes aegypti] &gt;gi|108880117|gb|EAT44342.1| AAEL004297-PA [Aedes aegypti]
CL8191.Contig2_All	77.03	gi|498968359|ref|XP_004526293.1|	874.774	0	PREDICTED: matrix metalloproteinase-14 isoform X1 [Ceratitis capitata] &gt;gi|498968363|ref|XP_004526294.1| PREDICTED: matrix metalloproteinase-14 isoform X1 [Ceratitis capitata] &gt;gi|498968367|ref|XP_004526295.1| PREDICTED: matrix metalloproteinase-14 isoform X1 [Ceratitis capitata]
Unigene13713_All	77.01	gi|906463221|gb|KNC25332.1|	514.998	1.43782e-143	Annexin-B10 [Lucilia cuprina]
Unigene10026_All	76.93	gi|1000726092|ref|XP_015585638.1|	296.975	6.05842e-78	PREDICTED: titin-like [Cephus cinctus]
Unigene11768_All	76.79	gi|195044618|ref|XP_001991849.1|	773.467	0	GH11847 [Drosophila grimshawi] &gt;gi|193901607|gb|EDW00474.1| GH11847 [Drosophila grimshawi]
CL11647.Contig1_All	76.77	gi|972186263|ref|XP_015174661.1|	230.335	1.18754e-57	PREDICTED: protein translation factor SUI1 homolog [Polistes dominula]
CL4453.Contig1_All	76.58	gi|157136551|ref|XP_001663762.1|	346.665	5.07521e-93	AAEL013574-PB [Aedes aegypti] &gt;gi|108869933|gb|EAT34158.1| AAEL013574-PB [Aedes aegypti]
Unigene8654_All	76.41	gi|951550761|ref|XP_014475205.1|	77.0258	6.25272e-12	PREDICTED: omega-conotoxin-like protein 1 [Dinoponera quadriceps] &gt;gi|951550764|ref|XP_014475206.1| PREDICTED: omega-conotoxin-like protein 1 [Dinoponera quadriceps]
CL2547.Contig3_All	76.4	-	-	-	-
Unigene13723_All	76.13	gi|907667816|ref|XP_013103766.1|	568.155	1.86547e-159	PREDICTED: cystathionine gamma-lyase [Stomoxys calcitrans]
Unigene16120_All	76.11	gi|347967781|ref|XP_003436111.1|	180.644	1.0276e-42	AGAP013481-PB [Anopheles gambiae str. PEST] &gt;gi|333468305|gb|EGK96902.1| AGAP013481-PB [Anopheles gambiae str. PEST]
Unigene14060_All	76.02	gi|557778405|ref|XP_005188833.1|	605.134	1.08927e-170	PREDICTED: dnaJ homolog subfamily B member 11 [Musca domestica]
Unigene17693_All	75.94	gi|1000203363|gb|KXJ75191.1|	1001.5	0	hypothetical protein RP20_CCG012140 [Aedes albopictus]
Unigene12493_All	75.94	gi|498933095|ref|XP_004519557.1|	145.591	3.47155e-33	PREDICTED: enhancer of yellow 2 transcription factor [Ceratitis capitata]
Unigene15122_All	75.82	-	-	-	-
CL6317.Contig1_All	75.81	gi|668445828|gb|KFB36021.1|	1469.14	0	hypothetical protein ZHAS_00003004 [Anopheles sinensis]
Unigene13547_All	75.73	gi|675385602|gb|KFM78499.1|	130.568	2.94499e-28	hypothetical protein X975_14647, partial [Stegodyphus mimosarum]
Unigene11620_All	75.64	gi|498984280|ref|XP_004530327.1|	322.783	8.90316e-86	PREDICTED: ubiquitin carboxyl-terminal hydrolase [Ceratitis capitata]
Unigene13503_All	75.51	gi|194764993|ref|XP_001964612.1|	298.901	1.37036e-78	uncharacterized protein Dana_GF22954 [Drosophila ananassae] &gt;gi|190614884|gb|EDV30408.1| uncharacterized protein Dana_GF22954 [Drosophila ananassae]
CL1713.Contig8_All	75.44	gi|939312042|ref|XP_014269953.1|	102.449	2.46641e-19	PREDICTED: mucin-2-like [Maylandia zebra]
CL2117.Contig1_All	75.41	gi|751437329|ref|XP_011177760.1|	188.734	3.44108e-45	PREDICTED: cAMP-regulated phosphoprotein 19 [Bactrocera cucurbitae] &gt;gi|751437331|ref|XP_011177839.1| PREDICTED: cAMP-regulated phosphoprotein 19 [Bactrocera cucurbitae] &gt;gi|751437333|ref|XP_011177922.1| PREDICTED: cAMP-regulated phosphoprotein 19 [Bactrocera cucurbitae] &gt;gi|751437335|ref|XP_011178004.1| PREDICTED: cAMP-regulated phosphoprotein 19 [Bactrocera cucurbitae]
Unigene16962_All	75.32	gi|568250005|gb|ETN59761.1|	828.55	0	I&apos;m not dead yet [Anopheles darlingi]
CL8614.Contig1_All	75.31	gi|498998822|ref|XP_004533943.1|	844.343	0	PREDICTED: monocarboxylate transporter 13 isoform X2 [Ceratitis capitata] &gt;gi|807038068|ref|XP_012160351.1| PREDICTED: monocarboxylate transporter 13 isoform X2 [Ceratitis capitata]
Unigene16255_All	75.27	gi|557777516|ref|XP_005188392.1|	1662.89	0	PREDICTED: kinesin heavy chain [Musca domestica] &gt;gi|557777518|ref|XP_005188393.1| PREDICTED: kinesin heavy chain [Musca domestica] &gt;gi|557777520|ref|XP_005188394.1| PREDICTED: kinesin heavy chain [Musca domestica] &gt;gi|557777524|ref|XP_005188396.1| PREDICTED: kinesin heavy chain [Musca domestica] &gt;gi|755888596|ref|XP_011294500.1| PREDICTED: kinesin heavy chain [Musca domestica] &gt;gi…
CL5658.Contig2_All	75.23	gi|157113598|ref|XP_001652015.1|	173.711	4.36592e-41	AAEL006509-PA [Aedes aegypti] &gt;gi|94468880|gb|ABF18289.1| mitochondrial F1F0-ATP synthase subunit g/ATP20 [Aedes aegypti] &gt;gi|108877661|gb|EAT41886.1| AAEL006509-PA [Aedes aegypti]
Unigene15041_All	75.21	gi|907690164|ref|XP_013107881.1|	579.326	6.073e-163	PREDICTED: aminoacylase-1 [Stomoxys calcitrans]
CL3699.Contig1_All	75.14	gi|751776685|ref|XP_011197315.1|	568.926	8.85933e-160	PREDICTED: annexin B11 isoform X2 [Bactrocera dorsalis]
CL376.Contig81_All	75.13	gi|906467676|gb|KNC28864.1|	464.537	3.95012e-128	hypothetical protein FF38_08438 [Lucilia cuprina]
Unigene15214_All	75.09	gi|498944487|ref|XP_004522054.1|	511.531	3.61337e-142	PREDICTED: soluble NSF attachment protein [Ceratitis capitata]
Unigene9120_All	75.03	gi|646694426|gb|KDR07983.1|	55.0694	4.31439e-06	hypothetical protein L798_02435 [Zootermopsis nevadensis]
Unigene12419_All	74.88	gi|929366064|ref|XP_014092707.1|	136.732	1.18342e-29	PREDICTED: HIG1 domain family member 1A, mitochondrial [Bactrocera oleae]
CL7920.Contig4_All	74.66	gi|195401030|ref|XP_002059117.1|	730.324	0	uncharacterized protein Dvir_GJ16217, isoform A [Drosophila virilis] &gt;gi|968091411|ref|XP_015024465.1| uncharacterized protein Dvir_GJ16217, isoform G [Drosophila virilis] &gt;gi|968091416|ref|XP_015024467.1| uncharacterized protein Dvir_GJ16217, isoform H [Drosophila virilis] &gt;gi|968091418|ref|XP_015024468.1| uncharacterized protein Dvir_GJ16217, isoform B [Drosophila virilis] &gt;gi|19415…
CL2325.Contig1_All	74.64	gi|906471144|gb|KNC31541.1|	426.402	1.3887e-116	hypothetical protein FF38_12742 [Lucilia cuprina]
Unigene12608_All	74.48	gi|195030142|ref|XP_001987927.1|	305.834	1.02588e-80	GH10838 [Drosophila grimshawi] &gt;gi|193903927|gb|EDW02794.1| GH10838 [Drosophila grimshawi]
Unigene14353_All	74.32	gi|499010159|ref|XP_004536733.1|	603.594	1.27423e-169	PREDICTED: casein kinase I isoform alpha [Ceratitis capitata] &gt;gi|807042799|ref|XP_012161825.1| PREDICTED: casein kinase I isoform alpha [Ceratitis capitata]
Unigene16638_All	74.1	gi|906460304|gb|KNC23095.1|	904.049	0	hypothetical protein FF38_07178 [Lucilia cuprina]
CL6783.Contig1_All	74.1	gi|751457084|ref|XP_011183142.1|	3322.72	0	PREDICTED: basement membrane-specific heparan sulfate proteoglycan core protein isoform X4 [Bactrocera cucurbitae]
Unigene9685_All	74.01	gi|907620257|ref|XP_013097366.1|	204.527	8.77386e-51	PREDICTED: transcription initiation factor IIA subunit 2 [Stomoxys calcitrans]
CL6537.Contig1_All	73.99	gi|170049829|ref|XP_001858490.1|	119.783	6.41696e-25	conserved hypothetical protein [Culex quinquefasciatus] &gt;gi|167871537|gb|EDS34920.1| conserved hypothetical protein [Culex quinquefasciatus]
Unigene13669_All	73.97	gi|498964955|ref|XP_004525495.1|	399.823	8.05916e-109	PREDICTED: syntaxin-7 [Ceratitis capitata] &gt;gi|498964960|ref|XP_004525496.1| PREDICTED: syntaxin-7 [Ceratitis capitata]
Unigene12821_All	73.96	gi|157126452|ref|XP_001654628.1|	656.366	0	AAEL010523-PA [Aedes aegypti] &gt;gi|108873266|gb|EAT37491.1| AAEL010523-PA [Aedes aegypti]
CL6586.Contig1_All	73.93	gi|907682840|ref|XP_013106689.1|	407.527	7.34856e-111	PREDICTED: GTP cyclohydrolase 1 isoform X2 [Stomoxys calcitrans]
CL11604.Contig1_All	73.89	gi|668456680|gb|KFB44789.1|	776.933	0	hypothetical protein ZHAS_00012696 [Anopheles sinensis]
CL3729.Contig2_All	73.84	gi|157123394|ref|XP_001660151.1|	894.034	0	AAEL000256-PA [Aedes aegypti] &gt;gi|108884544|gb|EAT48769.1| AAEL000256-PA [Aedes aegypti]
Unigene11332_All	73.72	gi|498982693|ref|XP_004529928.1|	120.939	6.49691e-26	PREDICTED: DNA-directed RNA polymerases I, II, and III subunit RPABC4 [Ceratitis capitata] &gt;gi|751769624|ref|XP_011199534.1| PREDICTED: DNA-directed RNA polymerases I, II, and III subunit RPABC4-like [Bactrocera dorsalis] &gt;gi|751787988|ref|XP_011203434.1| PREDICTED: DNA-directed RNA polymerases I, II, and III subunit RPABC4 [Bactrocera dorsalis] &gt;gi|929382605|ref|XP_014101818.1| PREDICTE…
CL9323.Contig1_All	73.61	gi|751802970|ref|XP_011211602.1|	150.984	4.89136e-34	PREDICTED: serine protease snake [Bactrocera dorsalis]
CL5696.Contig2_All	73.61	gi|906471271|gb|KNC31654.1|	122.094	6.24973e-25	hypothetical protein FF38_08936 [Lucilia cuprina]
CL1976.Contig2_All	73.18	gi|157126348|ref|XP_001660869.1|	1188.33	0	AAEL010483-PA [Aedes aegypti] &gt;gi|108873309|gb|EAT37534.1| AAEL010483-PA [Aedes aegypti]
CL2925.Contig2_All	73.16	gi|751461931|ref|XP_011185793.1|	1295.41	0	PREDICTED: CD109 antigen isoform X8 [Bactrocera cucurbitae]
Unigene11060_All	73.1	gi|761902655|ref|XP_011409582.1|	71.633	4.53152e-11	PREDICTED: proline-rich protein HaeIII subfamily 1-like [Amphimedon queenslandica]
Unigene14174_All	72.93	gi|668453768|gb|KFB42389.1|	659.062	0	AGAP001800-PB-like protein [Anopheles sinensis]
CL3950.Contig2_All	72.93	gi|568259510|gb|ETN67411.1|	585.874	1.36951e-164	skeletal muscle/kidney enriched inositol 5-phosphatase [Anopheles darlingi]
CL179.Contig1_All	72.66	-	-	-	-
Unigene10431_All	72.59	gi|906474642|gb|KNC34165.1|	160.229	3.61299e-37	hypothetical protein FF38_07479 [Lucilia cuprina]
Unigene17576_All	72.58	-	-	-	-
CL5756.Contig1_All	72.52	gi|442614707|ref|NP_001259118.1|	999.194	0	CG3655, isoform C [Drosophila melanogaster] &gt;gi|440216293|gb|AGB94964.1| CG3655, isoform C [Drosophila melanogaster]
Unigene11699_All	72.47	gi|907733111|ref|XP_013114901.1|	1247.26	0	PREDICTED: V-type proton ATPase 116 kDa subunit a isoform 1 [Stomoxys calcitrans] &gt;gi|907733114|ref|XP_013114902.1| PREDICTED: V-type proton ATPase 116 kDa subunit a isoform 1 [Stomoxys calcitrans] &gt;gi|907733117|ref|XP_013114903.1| PREDICTED: V-type proton ATPase 116 kDa subunit a isoform 1 [Stomoxys calcitrans]
Unigene12379_All	72.3	gi|498929062|ref|XP_004518561.1|	405.601	2.35496e-110	PREDICTED: uncharacterized protein LOC101463093 [Ceratitis capitata]
CL4621.Contig2_All	72.21	gi|195504500|ref|XP_002099106.1|	323.939	5.79483e-86	uncharacterized protein Dyak_GE10737 [Drosophila yakuba] &gt;gi|226707493|sp|B4PUD1.1|MOC2B_DROYA RecName: Full=Molybdopterin synthase catalytic subunit; AltName: Full=Molybdenum cofactor synthesis protein 2 large subunit; AltName: Full=Molybdenum cofactor synthesis protein 2B; Short=MOCS2B &gt;gi|194185207|gb|EDW98818.1| uncharacterized protein Dyak_GE10737 [Drosophila yakuba]
CL11823.Contig1_All	72.05	gi|195023648|ref|XP_001985725.1|	398.282	3.00879e-108	GH20926 [Drosophila grimshawi] &gt;gi|193901725|gb|EDW00592.1| GH20926 [Drosophila grimshawi] &gt;gi|924555779|gb|ALC41052.1| Rab4 [Drosophila busckii]
Unigene16127_All	72.02	gi|170043222|ref|XP_001849295.1|	402.905	1.24853e-109	DNA-J [Culex quinquefasciatus] &gt;gi|167866620|gb|EDS30003.1| DNA-J [Culex quinquefasciatus]
Unigene13903_All	72	gi|906458587|gb|KNC21766.1|	255.373	9.13775e-66	hypothetical protein FF38_04002 [Lucilia cuprina]
CL2715.Contig5_All	71.98	gi|929355472|ref|XP_014086894.1|	62.7734	2.10957e-08	PREDICTED: adult cuticle protein 1-like [Bactrocera oleae]
CL8905.Contig1_All	71.95	gi|807039636|ref|XP_012160841.1|	1135.55	0	PREDICTED: protein lingerer isoform X5 [Ceratitis capitata]
Unigene11531_All	71.91	gi|557751328|ref|XP_005175420.1|	546.199	5.04177e-153	PREDICTED: ubiquitin carboxyl-terminal hydrolase isozyme L5 [Musca domestica]
Unigene11009_All	71.84	gi|499011758|ref|XP_004537127.1|	422.165	1.96135e-115	PREDICTED: probable splicing factor, arginine/serine-rich 3 [Ceratitis capitata]
CL8519.Contig3_All	71.67	gi|498985962|ref|XP_004530736.1|	535.028	1.69247e-149	PREDICTED: modifier of mdg4 isoform X6 [Ceratitis capitata]
Unigene14030_All	71.6	gi|906462754|gb|KNC24951.1|	569.311	1.42292e-159	hypothetical protein FF38_11886 [Lucilia cuprina]
CL10741.Contig2_All	71.36	gi|751459688|ref|XP_011184570.1|	1833.15	0	PREDICTED: calcium-transporting ATPase sarcoplasmic/endoplasmic reticulum type isoform X2 [Bactrocera cucurbitae]
Unigene11869_All	71.36	gi|1000200804|gb|KXJ73535.1|	270.396	1.59369e-70	hypothetical protein RP20_CCG015633 [Aedes albopictus]
CL8144.Contig2_All	71.34	gi|906467383|gb|KNC28615.1|	1968.36	0	Neuroglian [Lucilia cuprina]
CL6609.Contig1_All	71.16	gi|170044453|ref|XP_001849861.1|	323.553	7.5873e-86	RAS [Culex quinquefasciatus] &gt;gi|167867601|gb|EDS30984.1| RAS [Culex quinquefasciatus]
CL1713.Contig2_All	71.02	gi|123482970|ref|XP_001323918.1|	75.0998	4.03965e-11	chitinase [Trichomonas vaginalis G3]
Unigene14981_All	71	gi|906470033|gb|KNC30651.1|	1498.8	0	hypothetical protein FF38_11749 [Lucilia cuprina]
Unigene15874_All	70.98	gi|557763640|ref|XP_005181531.1|	232.261	2.43217e-58	PREDICTED: ninjurin-1 [Musca domestica]
Unigene14549_All	70.79	gi|498981289|ref|XP_004529570.1|	414.461	6.14886e-113	PREDICTED: NECAP-like protein CG9132 isoform X1 [Ceratitis capitata]
CL4988.Contig1_All	70.76	gi|195501007|ref|XP_002097617.1|	281.182	5.62961e-73	uncharacterized protein Dyak_GE24392 [Drosophila yakuba] &gt;gi|284066830|sp|B4PR07.1|ARMET_DROYA RecName: Full=Mesencephalic astrocyte-derived neurotrophic factor homolog; AltName: Full=MANF/CDNF-like protein; Flags: Precursor &gt;gi|194183718|gb|EDW97329.1| uncharacterized protein Dyak_GE24392 [Drosophila yakuba]
Unigene14427_All	70.68	gi|751800230|ref|XP_011210110.1|	267.7	5.08941e-69	PREDICTED: odorant receptor 22c [Bactrocera dorsalis]
Unigene1143_All	70.64	gi|1000196989|gb|KXJ71245.1|	627.091	5.83771e-177	hypothetical protein RP20_CCG021032 [Aedes albopictus]
Unigene11086_All	70.4	gi|157119823|ref|XP_001659524.1|	109.383	6.00516e-22	AAEL008789-PA [Aedes aegypti] &gt;gi|108875177|gb|EAT39402.1| AAEL008789-PA [Aedes aegypti]
Unigene13042_All	70.4	gi|557765991|ref|XP_005182693.1|	734.561	0	PREDICTED: dihydrolipoyllysine-residue acetyltransferase component of pyruvate dehydrogenase complex, mitochondrial isoform X1 [Musca domestica]
Unigene13281_All	70.36	gi|158300944|ref|XP_320742.3|	411.379	5.37633e-112	AGAP011768-PA [Anopheles gambiae str. PEST] &gt;gi|157013402|gb|EAA00404.4| AGAP011768-PA [Anopheles gambiae str. PEST]
Unigene14996_All	70.2	gi|751464226|ref|XP_011187050.1|	972.615	0	PREDICTED: 60 kDa heat shock protein, mitochondrial [Bactrocera cucurbitae]
CL8525.Contig2_All	70.16	gi|646710057|gb|KDR15677.1|	792.727	0	Tubulin beta-1 chain [Zootermopsis nevadensis]
Unigene16564_All	70.09	gi|906467895|gb|KNC29029.1|	1442.94	0	E3 ubiquitin-protein ligase Su(dx) [Lucilia cuprina]
Unigene12996_All	70.08	gi|498995808|ref|XP_004533201.1|	1748.41	0	PREDICTED: 26S proteasome non-ATPase regulatory subunit 1 [Ceratitis capitata]
Unigene10882_All	70.02	gi|907710950|ref|XP_013111226.1|	78.1814	1.21813e-12	PREDICTED: uncharacterized protein LOC106089787 [Stomoxys calcitrans]
CL6996.Contig3_All	70	gi|969526156|ref|XP_015054366.1|	748.814	0	uncharacterized protein Dyak_GE23970, isoform G [Drosophila yakuba] &gt;gi|948552262|gb|KRJ98262.1| uncharacterized protein Dyak_GE23970, isoform G [Drosophila yakuba]
Unigene13782_All	69.83	gi|170059336|ref|XP_001865319.1|	941.799	0	eukaryotic translation initiation factor 3 subunit 7 [Culex quinquefasciatus] &gt;gi|223635156|sp|B0X6P7.1|EIF3D_CULQU RecName: Full=Eukaryotic translation initiation factor 3 subunit D; Short=eIF3d; AltName: Full=Eukaryotic translation initiation factor 3 subunit 7 &gt;gi|167878147|gb|EDS41530.1| eukaryotic translation initiation factor 3 subunit 7 [Culex quinquefasciatus]
Unigene14384_All	69.83	gi|807033203|ref|XP_012158822.1|	485.723	1.46175e-134	PREDICTED: RNA-binding protein cabeza isoform X1 [Ceratitis capitata]
Unigene10401_All	69.79	gi|924554831|gb|ALC40106.1|	101.293	6.72696e-20	CG7214 [Drosophila busckii]
Unigene16495_All	69.58	gi|751443663|ref|XP_011196537.1|	1722.98	0	PREDICTED: vigilin isoform X2 [Bactrocera cucurbitae]
Unigene15379_All	69.53	gi|929379357|ref|XP_014099998.1|	725.702	0	PREDICTED: obg-like ATPase 1 [Bactrocera oleae]
CL8326.Contig3_All	69.16	gi|659105365|gb|AID61232.1|	191.045	4.33926e-46	odorant receptor [Calliphora stygia]
Unigene14755_All	68.94	gi|906458639|gb|KNC21807.1|	590.882	4.26357e-166	hypothetical protein FF38_03198 [Lucilia cuprina]
Unigene15043_All	68.93	gi|751472241|ref|XP_011191427.1|	377.096	1.34009e-101	PREDICTED: sodium/potassium-transporting ATPase subunit beta-1 [Bactrocera cucurbitae]
CL3633.Contig2_All	68.91	gi|751789569|ref|XP_011204299.1|	1254.97	0	PREDICTED: calpain-A [Bactrocera dorsalis] &gt;gi|751789571|ref|XP_011204300.1| PREDICTED: calpain-A [Bactrocera dorsalis] &gt;gi|751789573|ref|XP_011204301.1| PREDICTED: calpain-A [Bactrocera dorsalis] &gt;gi|751789575|ref|XP_011204302.1| PREDICTED: calpain-A [Bactrocera dorsalis]
Unigene17551_All	68.9	-	-	-	-
Unigene13188_All	68.87	gi|906465984|gb|KNC27529.1|	110.538	2.05848e-22	hypothetical protein FF38_12321 [Lucilia cuprina]
CL2772.Contig1_All	68.86	gi|906470578|gb|KNC31082.1|	109.383	1.9854e-22	hypothetical protein FF38_02631, partial [Lucilia cuprina]
Unigene16027_All	68.86	gi|195448018|ref|XP_002071473.1|	1019.22	0	uncharacterized protein Dwil_GK25120, isoform A [Drosophila willistoni] &gt;gi|194167558|gb|EDW82459.1| uncharacterized protein Dwil_GK25120, isoform A [Drosophila willistoni]
Unigene15644_All	68.82	gi|157131502|ref|XP_001662261.1|	777.319	0	AAEL012122-PA [Aedes aegypti] &gt;gi|108871514|gb|EAT35739.1| AAEL012122-PA [Aedes aegypti]
Unigene14982_All	68.82	gi|498929252|ref|XP_004518599.1|	449.514	2.02294e-123	PREDICTED: uncharacterized protein LOC101454250 [Ceratitis capitata] &gt;gi|498929256|ref|XP_004518601.1| PREDICTED: uncharacterized protein LOC101454250 [Ceratitis capitata] &gt;gi|498929262|ref|XP_004518603.1| PREDICTED: uncharacterized protein LOC101454250 [Ceratitis capitata] &gt;gi|807016815|ref|XP_012159453.1| PREDICTED: uncharacterized protein LOC101454250 [Ceratitis capitata] &gt;gi|80701…
Unigene13224_All	68.77	gi|668450509|gb|KFB39750.1|	446.817	2.8229e-123	hypothetical protein ZHAS_00007444 [Anopheles sinensis]
Unigene10500_All	68.74	gi|1000199344|gb|KXJ72604.1|	191.045	2.41014e-46	hypothetical protein RP20_CCG017599 [Aedes albopictus]
CL1291.Contig2_All	68.7	-	-	-	-
Unigene16732_All	68.64	gi|755890758|ref|XP_005189134.2|	1076.23	0	PREDICTED: sodium-dependent noradrenaline transporter [Musca domestica]
Unigene14836_All	68.61	gi|170032975|ref|XP_001844355.1|	461.07	2.34787e-127	conserved hypothetical protein [Culex quinquefasciatus] &gt;gi|167873312|gb|EDS36695.1| conserved hypothetical protein [Culex quinquefasciatus]
Unigene12427_All	68.59	gi|568259862|gb|ETN67689.1|	284.648	2.992e-74	regulator of microtubule dynamics protein 1 [Anopheles darlingi]
CL310.Contig7_All	68.57	gi|1000190388|gb|KXJ68707.1|	169.088	2.09332e-40	hypothetical protein RP20_CCG002118 [Aedes albopictus]
CL9301.Contig1_All	68.55	gi|968039900|ref|XP_015016700.1|	522.316	1.98095e-145	uncharacterized protein Dmoj_GI14598, isoform B [Drosophila mojavensis] &gt;gi|946577355|gb|KRF94265.1| uncharacterized protein Dmoj_GI14598, isoform B [Drosophila mojavensis]
Unigene14977_All	68.52	gi|557762306|ref|XP_005180867.1|	550.821	3.2427e-154	PREDICTED: FIT family protein CG10671 [Musca domestica]
CL11897.Contig1_All	68.5	gi|157108055|ref|XP_001650058.1|	223.402	3.22893e-56	AAEL014944-PA [Aedes aegypti] &gt;gi|94468576|gb|ABF18137.1| mitochondrial cytochrome c oxidase subunit VA [Aedes aegypti] &gt;gi|108868597|gb|EAT32822.1| AAEL014944-PA [Aedes aegypti]
CL11907.Contig1_All	68.43	-	-	-	-
Unigene15481_All	68.42	gi|668455364|gb|KFB43648.1|	271.937	4.19555e-70	AGAP001100-PA-like protein [Anopheles sinensis]
Unigene11597_All	68.33	gi|751444032|ref|XP_011196741.1|	851.662	0	PREDICTED: 26S protease regulatory subunit 7 [Bactrocera cucurbitae]
CL1937.Contig1_All	68.3	gi|906463663|gb|KNC25680.1|	667.922	0	Organic cation transporter-like protein [Lucilia cuprina]
Unigene13147_All	68.25	gi|1000215003|gb|KXJ84216.1|	299.286	1.44017e-78	hypothetical protein RP20_CCG016673 [Aedes albopictus]
Unigene12674_All	68.24	gi|907743835|ref|XP_013116765.1|	338.576	3.38807e-90	PREDICTED: serpin B8-like [Stomoxys calcitrans]
Unigene17495_All	68.16	gi|157112032|ref|XP_001657383.1|	1572.37	0	AAEL006040-PA, partial [Aedes aegypti] &gt;gi|108878214|gb|EAT42439.1| AAEL006040-PA, partial [Aedes aegypti]
CL5894.Contig1_All	68.08	gi|568256388|gb|ETN64927.1|	707.212	0	solute carrier family 36 (proton-coupled amino acid transporter) [Anopheles darlingi]
CL7143.Contig2_All	67.99	gi|568251339|gb|ETN60893.1|	238.81	2.49475e-60	profilin [Anopheles darlingi]
CL5746.Contig1_All	67.89	gi|170043906|ref|XP_001849608.1|	617.076	6.03286e-174	sugar transporter [Culex quinquefasciatus] &gt;gi|167867183|gb|EDS30566.1| sugar transporter [Culex quinquefasciatus]
CL3705.Contig1_All	67.85	gi|170045101|ref|XP_001850159.1|	229.95	6.56592e-58	conserved hypothetical protein [Culex quinquefasciatus] &gt;gi|167868132|gb|EDS31515.1| conserved hypothetical protein [Culex quinquefasciatus]
CL535.Contig1_All	67.82	gi|907642772|ref|XP_013100624.1|	1590.86	0	PREDICTED: electroneutral sodium bicarbonate exchanger 1 isoform X10 [Stomoxys calcitrans]
Unigene12594_All	67.73	gi|19921434|ref|NP_609792.1|	608.216	1.92592e-171	calcium-binding protein 1, isoform A [Drosophila melanogaster] &gt;gi|665408275|ref|NP_001285979.1| calcium-binding protein 1, isoform B [Drosophila melanogaster] &gt;gi|7298302|gb|AAF53532.1| calcium-binding protein 1, isoform A [Drosophila melanogaster] &gt;gi|16769356|gb|AAL28897.1| LD28038p [Drosophila melanogaster] &gt;gi|599125467|gb|AHN54493.1| calcium-binding protein 1, isoform B [Drosoph…
CL8267.Contig2_All	67.59	gi|499007277|ref|XP_004536031.1|	731.095	0	PREDICTED: adenylosuccinate synthetase [Ceratitis capitata]
Unigene543_All	67.46	gi|358339569|dbj|GAA47606.1|	67.781	1.72422e-08	hypothetical protein CLF_100574 [Clonorchis sinensis]
Unigene15914_All	67.37	gi|557759068|ref|XP_005179260.1|	704.131	0	PREDICTED: fumarylacetoacetase [Musca domestica]
CL233.Contig2_All	67.31	gi|751471544|ref|XP_011191051.1|	2036.92	0	PREDICTED: probable phospholipid-transporting ATPase IM isoform X6 [Bactrocera cucurbitae]
Unigene11002_All	67.04	-	-	-	-
Unigene15892_All	67	gi|751803307|ref|XP_011211786.1|	452.981	1.22645e-124	PREDICTED: estradiol 17-beta-dehydrogenase 2 [Bactrocera dorsalis] &gt;gi|751803309|ref|XP_011211788.1| PREDICTED: estradiol 17-beta-dehydrogenase 2 [Bactrocera dorsalis] &gt;gi|751803311|ref|XP_011211789.1| PREDICTED: estradiol 17-beta-dehydrogenase 2 [Bactrocera dorsalis] &gt;gi|751803313|ref|XP_011211790.1| PREDICTED: estradiol 17-beta-dehydrogenase 2 [Bactrocera dorsalis] &gt;gi|751803315|ref…
CL6359.Contig1_All	66.95	gi|755879427|ref|XP_005185085.2|	1167.14	0	PREDICTED: pre-mRNA-splicing factor CWC22 homolog [Musca domestica]
CL5016.Contig3_All	66.88	gi|195488770|ref|XP_002092455.1|	223.787	8.2024e-56	uncharacterized protein Dyak_GE11657 [Drosophila yakuba] &gt;gi|194178556|gb|EDW92167.1| uncharacterized protein Dyak_GE11657 [Drosophila yakuba]
Unigene17494_All	66.84	gi|751773569|ref|XP_011213387.1|	1237.63	0	PREDICTED: uncharacterized protein LOC105233122 [Bactrocera dorsalis] &gt;gi|751773571|ref|XP_011213389.1| PREDICTED: uncharacterized protein LOC105233122 [Bactrocera dorsalis] &gt;gi|751773573|ref|XP_011213390.1| PREDICTED: uncharacterized protein LOC105233122 [Bactrocera dorsalis] &gt;gi|751773575|ref|XP_011213391.1| PREDICTED: uncharacterized protein LOC105233122 [Bactrocera dorsalis] &gt;gi|7…
Unigene11398_All	66.72	gi|195376217|ref|XP_002046893.1|	140.584	7.92295e-32	uncharacterized protein Dvir_GJ13136 [Drosophila virilis] &gt;gi|194154051|gb|EDW69235.1| uncharacterized protein Dvir_GJ13136 [Drosophila virilis]
Unigene11614_All	66.7	gi|195399343|ref|XP_002058280.1|	611.298	2.05812e-172	uncharacterized protein Dvir_GJ16002, isoform A [Drosophila virilis] &gt;gi|194150704|gb|EDW66388.1| uncharacterized protein Dvir_GJ16002, isoform A [Drosophila virilis]
Unigene15249_All	66.58	gi|907637970|ref|XP_013099907.1|	962.985	0	PREDICTED: T-complex protein 1 subunit alpha [Stomoxys calcitrans]
CL5224.Contig1_All	66.56	gi|929351947|ref|XP_014103657.1|	174.481	7.70482e-41	PREDICTED: uncharacterized protein LOC106627873 [Bactrocera oleae] &gt;gi|929351949|ref|XP_014103658.1| PREDICTED: uncharacterized protein LOC106627873 [Bactrocera oleae]
CL8703.Contig3_All	66.51	gi|969492063|ref|XP_015049617.1|	280.796	2.70784e-73	uncharacterized protein Dyak_GE21358, isoform D [Drosophila yakuba] &gt;gi|948555918|gb|KRK01056.1| uncharacterized protein Dyak_GE21358, isoform D [Drosophila yakuba]
CL949.Contig66_All	66.4	gi|597869373|gb|EYC18757.1|	1132.09	0	hypothetical protein Y032_0026g1350 [Ancylostoma ceylanicum]
CL5969.Contig1_All	66.4	gi|906463020|gb|KNC25177.1|	721.079	0	hypothetical protein FF38_08218 [Lucilia cuprina]
CL1580.Contig1_All	66.3	gi|929349055|ref|XP_014102054.1|	327.791	5.8605e-87	PREDICTED: BTB/POZ domain-containing protein 6-A [Bactrocera oleae] &gt;gi|929349057|ref|XP_014102055.1| PREDICTED: BTB/POZ domain-containing protein 6-A [Bactrocera oleae]
Unigene14893_All	66.3	gi|906458397|gb|KNC21614.1|	413.69	6.54908e-113	hypothetical protein FF38_13437, partial [Lucilia cuprina]
CL4917.Contig2_All	66.27	gi|195346277|ref|XP_002039692.1|	209.534	3.29728e-52	GM15797 [Drosophila sechellia] &gt;gi|194135041|gb|EDW56557.1| GM15797 [Drosophila sechellia]
Unigene13098_All	66.23	gi|332374524|gb|AEE62403.1|	819.691	0	unknown [Dendroctonus ponderosae] &gt;gi|478260239|gb|ENN79999.1| hypothetical protein YQE_03560, partial [Dendroctonus ponderosae] &gt;gi|546684046|gb|ERL93769.1| hypothetical protein D910_11055 [Dendroctonus ponderosae]
Unigene16124_All	66.19	gi|906472846|gb|KNC32884.1|	670.233	0	Protein will die slowly [Lucilia cuprina]
Unigene11326_All	66.18	gi|498939640|ref|XP_004521243.1|	276.174	9.16106e-72	PREDICTED: flavin reductase (NADPH) [Ceratitis capitata]
Unigene11905_All	66.14	gi|906474502|gb|KNC34062.1|	223.016	8.85102e-56	hypothetical protein FF38_07522, partial [Lucilia cuprina]
CL8210.Contig1_All	66.1	-	-	-	-
Unigene13422_All	66.04	gi|924558169|gb|ALC43181.1|	295.434	1.03987e-77	SsRbeta [Drosophila busckii]
CL9538.Contig2_All	65.98	gi|907648075|ref|XP_013101655.1|	1795.79	0	PREDICTED: Niemann-Pick C1 protein isoform X3 [Stomoxys calcitrans]
CL2464.Contig1_All	65.95	gi|751793656|ref|XP_011206516.1|	269.24	1.33936e-69	PREDICTED: myeloid leukemia factor isoform X3 [Bactrocera dorsalis]
Unigene13513_All	65.94	gi|751795587|ref|XP_011207573.1|	251.906	7.01501e-64	PREDICTED: syndecan isoform X2 [Bactrocera dorsalis]
Unigene8990_All	65.93	-	-	-	-
Unigene12119_All	65.81	gi|751775723|ref|XP_011214529.1|	411.764	2.73533e-112	PREDICTED: tubulin-specific chaperone C [Bactrocera dorsalis]
Unigene11607_All	65.71	gi|906467025|gb|KNC28338.1|	353.214	3.9858e-95	hypothetical protein FF38_06290 [Lucilia cuprina]
Unigene8817_All	65.68	-	-	-	-
Unigene14283_All	65.61	gi|498930900|ref|XP_004519007.1|	388.267	1.9982e-105	PREDICTED: ribonuclease Oy [Ceratitis capitata]
CL9810.Contig1_All	65.49	gi|751456540|ref|XP_011182842.1|	651.744	0	PREDICTED: fatty acyl-CoA reductase 1 [Bactrocera cucurbitae]
CL116.Contig4_All	65.35	gi|807020622|ref|XP_012154834.1|	719.924	0	PREDICTED: uncharacterized protein LOC101463042 isoform X1 [Ceratitis capitata]
Unigene11527_All	65.32	gi|906465600|gb|KNC27232.1|	110.153	1.12922e-22	hypothetical protein FF38_14066, partial [Lucilia cuprina]
Unigene13617_All	65.28	-	-	-	-
Unigene9788_All	65.26	-	-	-	-
CL3501.Contig2_All	65.24	gi|158297120|ref|XP_317401.4|	212.231	2.27827e-52	AGAP008058-PA [Anopheles gambiae str. PEST] &gt;gi|157015042|gb|EAA12703.4| AGAP008058-PA [Anopheles gambiae str. PEST]
Unigene14152_All	65.23	gi|906475162|gb|KNC34576.1|	464.151	8.38877e-128	hypothetical protein FF38_09356 [Lucilia cuprina]
Unigene16998_All	65.2	gi|929375937|ref|XP_014098106.1|	1182.93	0	PREDICTED: programmed cell death 6-interacting protein [Bactrocera oleae]
Unigene13772_All	65.17	gi|194752870|ref|XP_001958742.1|	572.007	1.55091e-160	uncharacterized protein Dana_GF12410 [Drosophila ananassae] &gt;gi|190620040|gb|EDV35564.1| uncharacterized protein Dana_GF12410 [Drosophila ananassae]
CL3300.Contig2_All	65.09	gi|968038647|ref|XP_002009392.2|	384.415	5.12301e-104	uncharacterized protein Dmoj_GI15327 [Drosophila mojavensis] &gt;gi|946576530|gb|EDW06709.2| uncharacterized protein Dmoj_GI15327 [Drosophila mojavensis]
CL9181.Contig2_All	65.09	gi|91082721|ref|XP_972476.1|	161.77	6.49346e-37	PREDICTED: uncharacterized protein LOC661208 [Tribolium castaneum] &gt;gi|270014957|gb|EFA11405.1| hypothetical protein TcasGA2_TC013579 [Tribolium castaneum]
Unigene10570_All	65.08	gi|906470705|gb|KNC31171.1|	794.267	0	hypothetical protein FF38_14273 [Lucilia cuprina]
Unigene15946_All	65.06	gi|157113647|ref|XP_001652036.1|	876.7	0	AAEL006552-PA [Aedes aegypti] &gt;gi|108877618|gb|EAT41843.1| AAEL006552-PA [Aedes aegypti]
CL3676.Contig2_All	64.95	gi|929348718|ref|XP_014100961.1|	934.865	0	PREDICTED: period circadian protein isoform X2 [Bactrocera oleae]
Unigene15056_All	64.88	gi|170038239|ref|XP_001846959.1|	295.049	5.17961e-77	conserved hypothetical protein [Culex quinquefasciatus] &gt;gi|167881818|gb|EDS45201.1| conserved hypothetical protein [Culex quinquefasciatus]
Unigene14459_All	64.88	gi|751786233|ref|XP_011202489.1|	1092.41	0	PREDICTED: serine/threonine-protein phosphatase PP2A 65 kDa regulatory subunit isoform X1 [Bactrocera dorsalis]
CL3833.Contig2_All	64.78	gi|157128565|ref|XP_001655131.1|	340.117	8.98691e-91	AAEL002397-PA [Aedes aegypti] &gt;gi|108882195|gb|EAT46420.1| AAEL002397-PA [Aedes aegypti]
Unigene14705_All	64.59	gi|195064431|ref|XP_001996568.1|	419.083	7.88561e-114	GH24017 [Drosophila grimshawi] &gt;gi|193892114|gb|EDV90980.1| GH24017 [Drosophila grimshawi]
Unigene17103_All	64.53	gi|157123003|ref|XP_001659978.1|	1415.98	0	AAEL009353-PA, partial [Aedes aegypti] &gt;gi|108874564|gb|EAT38789.1| AAEL009353-PA, partial [Aedes aegypti]
CL6501.Contig2_All	64.52	gi|815917174|ref|XP_003491348.2|	279.641	1.23125e-72	PREDICTED: uncharacterized protein LOC100745424 [Bombus impatiens]
CL8912.Contig2_All	64.51	gi|907691627|ref|XP_013108302.1|	1346.64	0	PREDICTED: protein shuttle craft [Stomoxys calcitrans]
Unigene12039_All	64.5	gi|158298842|ref|XP_318996.4|	212.616	5.52103e-53	AGAP009876-PA [Anopheles gambiae str. PEST] &gt;gi|157014081|gb|EAA14379.5| AGAP009876-PA [Anopheles gambiae str. PEST]
Unigene14634_All	64.5	gi|906457311|gb|KNC20785.1|	521.931	2.20769e-145	hypothetical protein FF38_00093 [Lucilia cuprina]
Unigene14328_All	64.5	gi|557753334|ref|XP_005176412.1|	701.049	0	PREDICTED: fatty-acid amide hydrolase 2-B [Musca domestica] &gt;gi|557753336|ref|XP_005176413.1| PREDICTED: fatty-acid amide hydrolase 2-B [Musca domestica] &gt;gi|755854089|ref|XP_011296100.1| PREDICTED: fatty-acid amide hydrolase 2-B [Musca domestica]
CL6964.Contig1_All	64.47	gi|498925076|ref|XP_004517587.1|	181.8	1.56208e-43	PREDICTED: dynein light chain roadblock-type 2 [Ceratitis capitata] &gt;gi|751466894|ref|XP_011188502.1| PREDICTED: dynein light chain roadblock-type 2 [Bactrocera cucurbitae] &gt;gi|751793820|ref|XP_011206604.1| PREDICTED: dynein light chain roadblock-type 2 [Bactrocera dorsalis] &gt;gi|929364985|ref|XP_014092115.1| PREDICTED: dynein light chain roadblock-type 2 [Bactrocera oleae]
CL8502.Contig2_All	64.46	gi|1000214942|gb|KXJ84163.1|	703.745	0	hypothetical protein RP20_CCG018589 [Aedes albopictus]
Unigene12735_All	64.39	gi|968102724|ref|XP_015026982.1|	341.658	2.63159e-91	uncharacterized protein Dvir_GJ22934, isoform C [Drosophila virilis] &gt;gi|946566855|gb|KRF83421.1| uncharacterized protein Dvir_GJ22934, isoform C [Drosophila virilis]
Unigene12244_All	64.35	gi|1000194000|gb|KXJ69840.1|	300.827	4.03444e-79	hypothetical protein RP20_CCG025640 [Aedes albopictus]
CL10941.Contig2_All	64.32	gi|498931345|ref|XP_004519114.1|	629.402	9.20774e-178	PREDICTED: RNA-binding protein lark [Ceratitis capitata]
Unigene11892_All	64.28	gi|557762308|ref|XP_005180868.1|	317.775	1.55238e-84	PREDICTED: charged multivesicular body protein 2b-B [Musca domestica]
CL2152.Contig1_All	64.28	gi|929346156|ref|XP_014087600.1|	1797.71	0	PREDICTED: probable phospholipid-transporting ATPase IIB isoform X2 [Bactrocera oleae]
Unigene12120_All	64.19	gi|557765544|ref|XP_005182471.1|	157.532	8.99274e-36	PREDICTED: glutaredoxin-C4-like [Musca domestica]
Unigene13977_All	64.18	gi|170037029|ref|XP_001846363.1|	302.753	8.00575e-80	3-oxoacyl-[acyl-carrier-protein] reductase [Culex quinquefasciatus] &gt;gi|167879991|gb|EDS43374.1| 3-oxoacyl-[acyl-carrier-protein] reductase [Culex quinquefasciatus]
CL1193.Contig1_All	64.16	gi|195114194|ref|XP_002001652.1|	577.4	4.46399e-162	uncharacterized protein Dmoj_GI16896 [Drosophila mojavensis] &gt;gi|193912227|gb|EDW11094.1| uncharacterized protein Dmoj_GI16896 [Drosophila mojavensis]
Unigene13664_All	64.15	gi|499001120|ref|XP_004534513.1|	926.006	0	PREDICTED: protein transport protein Sec61 subunit alpha isoform 2 [Ceratitis capitata]
Unigene13009_All	64.13	gi|557757916|ref|XP_005178688.1|	279.641	7.22588e-73	PREDICTED: uncharacterized protein LOC101895945 [Musca domestica]
Unigene12334_All	64.07	gi|906467491|gb|KNC28716.1|	176.792	2.10757e-42	hypothetical protein FF38_09406 [Lucilia cuprina]
CL8280.Contig1_All	64.05	gi|751787628|ref|XP_011203237.1|	712.22	0	PREDICTED: eukaryotic translation initiation factor 5 [Bactrocera dorsalis] &gt;gi|751787630|ref|XP_011203239.1| PREDICTED: eukaryotic translation initiation factor 5 [Bactrocera dorsalis]
Unigene15158_All	63.81	gi|929357454|ref|XP_014087985.1|	496.123	7.14773e-138	PREDICTED: alpha-2-macroglobulin receptor-associated protein [Bactrocera oleae]
Unigene15002_All	63.63	gi|157110167|ref|XP_001650980.1|	268.855	2.43908e-69	AAEL000759-PA [Aedes aegypti] &gt;gi|108883931|gb|EAT48156.1| AAEL000759-PA [Aedes aegypti]
CL11417.Contig1_All	63.6	gi|1000198802|gb|KXJ72302.1|	270.396	4.20998e-70	hypothetical protein RP20_CCG018412 [Aedes albopictus]
CL3232.Contig1_All	63.6	gi|751779049|ref|XP_011198594.1|	249.595	4.90737e-64	PREDICTED: protein D3-like [Bactrocera dorsalis]
CL7218.Contig1_All	63.56	gi|158286774|ref|XP_308914.4|	235.728	1.43134e-59	AGAP006829-PA [Anopheles gambiae str. PEST] &gt;gi|157020628|gb|EAA03978.4| AGAP006829-PA [Anopheles gambiae str. PEST]
CL390.Contig5_All	63.54	-	-	-	-
Unigene10421_All	63.51	gi|968081500|ref|XP_002065552.2|	71.633	4.58991e-11	uncharacterized protein Dwil_GK15516, partial [Drosophila willistoni] &gt;gi|946582452|gb|EDW76538.2| uncharacterized protein Dwil_GK15516, partial [Drosophila willistoni]
Unigene17344_All	63.38	-	-	-	-
CL8033.Contig1_All	63.18	gi|906459192|gb|KNC22240.1|	236.884	3.949e-60	hypothetical protein FF38_06479 [Lucilia cuprina] &gt;gi|906475116|gb|KNC34540.1| hypothetical protein FF38_00523 [Lucilia cuprina]
Unigene13393_All	63.17	gi|1000754430|ref|XP_015600134.1|	230.72	3.86626e-58	PREDICTED: chondroitin proteoglycan-2-like [Cephus cinctus]
CL2611.Contig1_All	63.14	-	-	-	-
Unigene14648_All	63.02	gi|568253959|gb|ETN62994.1|	509.605	8.35911e-142	UDP-galactose transporter [Anopheles darlingi]
CL7157.Contig1_All	62.87	-	-	-	-
Unigene17284_All	62.74	gi|751474050|ref|XP_011192404.1|	828.165	0	PREDICTED: uncharacterized protein CG3556 [Bactrocera cucurbitae]
CL750.Contig1_All	62.6	gi|195447704|ref|XP_002071333.1|	570.852	9.27305e-160	uncharacterized protein Dwil_GK25735 [Drosophila willistoni] &gt;gi|194167418|gb|EDW82319.1| uncharacterized protein Dwil_GK25735 [Drosophila willistoni]
Unigene11675_All	62.52	gi|906459105|gb|KNC22181.1|	135.191	1.65721e-29	hypothetical protein FF38_01855 [Lucilia cuprina]
Unigene14646_All	62.5	gi|929372114|ref|XP_014096005.1|	278.1	2.45699e-72	PREDICTED: circadian clock-controlled protein [Bactrocera oleae]
CL2300.Contig2_All	62.5	gi|557756656|ref|XP_005178064.1|	236.498	4.33022e-60	PREDICTED: cytochrome c oxidase subunit 5B, mitochondrial [Musca domestica]
CL11647.Contig2_All	62.44	gi|972186263|ref|XP_015174661.1|	230.335	1.17447e-57	PREDICTED: protein translation factor SUI1 homolog [Polistes dominula]
Unigene14273_All	62.41	gi|158301201|ref|XP_320934.4|	217.624	3.03863e-54	AGAP002107-PA [Anopheles gambiae str. PEST] &gt;gi|157012356|gb|EAA01517.4| AGAP002107-PA [Anopheles gambiae str. PEST]
Unigene14112_All	62.37	gi|968070612|ref|XP_015032322.1|	309.301	3.41702e-81	uncharacterized protein Dwil_GK13351, isoform C [Drosophila willistoni] &gt;gi|946586318|gb|KRF99957.1| uncharacterized protein Dwil_GK13351, isoform C [Drosophila willistoni]
Unigene13245_All	62.34	gi|194763937|ref|XP_001964088.1|	323.168	9.66097e-86	uncharacterized protein Dana_GF21369 [Drosophila ananassae] &gt;gi|190619013|gb|EDV34537.1| uncharacterized protein Dana_GF21369 [Drosophila ananassae]
Unigene14047_All	62.27	gi|906459938|gb|KNC22816.1|	406.371	2.32175e-110	NF-kappa-B inhibitor cactus, partial [Lucilia cuprina]
CL8175.Contig3_All	62.23	gi|751451073|ref|XP_011179848.1|	615.92	1.1918e-173	PREDICTED: protein no-on-transient A-like isoform X3 [Bactrocera cucurbitae]
CL1204.Contig14_All	62.11	gi|907614957|ref|XP_013118934.1|	281.952	2.20769e-73	PREDICTED: farnesol dehydrogenase-like [Stomoxys calcitrans]
CL235.Contig2_All	62.02	gi|195028470|ref|XP_001987099.1|	263.848	4.81314e-68	GH21731 [Drosophila grimshawi] &gt;gi|193903099|gb|EDW01966.1| GH21731, partial [Drosophila grimshawi]
CL2106.Contig2_All	62.01	gi|557758332|ref|XP_005178894.1|	684.871	0	PREDICTED: myb-like protein X isoform X7 [Musca domestica]
Unigene12026_All	62	gi|969520147|ref|XP_015053380.1|	367.081	5.80399e-99	uncharacterized protein Dyak_GE16858, isoform C [Drosophila yakuba] &gt;gi|948550652|gb|KRJ97041.1| uncharacterized protein Dyak_GE16858, isoform C [Drosophila yakuba]
Unigene9014_All	61.85	gi|498934956|ref|XP_004520017.1|	155.992	1.81731e-36	PREDICTED: ubiquitin-like protein 5 [Ceratitis capitata] &gt;gi|751465385|ref|XP_011187680.1| PREDICTED: ubiquitin-like protein 5 [Bactrocera cucurbitae] &gt;gi|751778377|ref|XP_011198230.1| PREDICTED: ubiquitin-like protein 5 [Bactrocera dorsalis] &gt;gi|929377028|ref|XP_014098720.1| PREDICTED: ubiquitin-like protein 5 [Bactrocera oleae] &gt;gi|929382407|ref|XP_014101707.1| PREDICTED: ubiquitin-…
Unigene14834_All	61.77	gi|807033245|ref|XP_012158835.1|	839.336	0	PREDICTED: molybdenum cofactor sulfurase isoform X1 [Ceratitis capitata]
CL6184.Contig1_All	61.71	gi|568259617|gb|ETN67500.1|	367.466	2.82471e-99	derlin-2.1 [Anopheles darlingi]
Unigene11715_All	61.66	gi|359952820|gb|AEV91202.1|	66.2402	1.91278e-09	enhancer of split region protein HLHm1 [Teleopsis dalmanni]
CL1440.Contig2_All	61.66	gi|557760775|ref|XP_005180107.1|	571.237	2.48559e-160	PREDICTED: probable cytochrome P450 9f2 [Musca domestica]
CL6586.Contig2_All	61.58	gi|907682840|ref|XP_013106689.1|	407.527	6.8934e-111	PREDICTED: GTP cyclohydrolase 1 isoform X2 [Stomoxys calcitrans]
CL6642.Contig1_All	61.51	gi|817187835|ref|XP_012288473.1|	399.823	2.18128e-108	PREDICTED: uncharacterized protein LOC105704105 isoform X1 [Orussus abietinus]
Unigene937_All	61.44	-	-	-	-
CL2719.Contig1_All	61.42	gi|1000200218|gb|KXJ73152.1|	735.332	0	hypothetical protein RP20_CCG016411 [Aedes albopictus]
CL7982.Contig2_All	61.41	gi|194748537|ref|XP_001956701.1|	389.037	1.27123e-105	uncharacterized protein Dana_GF10067 [Drosophila ananassae] &gt;gi|190623983|gb|EDV39507.1| uncharacterized protein Dana_GF10067 [Drosophila ananassae]
CL6588.Contig2_All	61.39	gi|195123293|ref|XP_002006142.1|	204.527	7.73065e-51	uncharacterized protein Dmoj_GI20876 [Drosophila mojavensis] &gt;gi|193911210|gb|EDW10077.1| uncharacterized protein Dmoj_GI20876 [Drosophila mojavensis]
CL1204.Contig13_All	61.3	gi|907752460|ref|XP_013118211.1|	282.722	7.16359e-74	PREDICTED: farnesol dehydrogenase-like [Stomoxys calcitrans]
CL11417.Contig2_All	61.28	gi|1000198802|gb|KXJ72302.1|	208.379	3.30658e-66	hypothetical protein RP20_CCG018412 [Aedes albopictus]
Unigene13438_All	61.24	gi|568253691|gb|ETN62769.1|	274.248	4.13692e-71	hypothetical protein AND_005517 [Anopheles darlingi]
Unigene10317_All	61.17	gi|557766212|ref|XP_005182802.1|	229.18	1.97183e-57	PREDICTED: small glutamine-rich tetratricopeptide repeat-containing protein beta [Musca domestica]
CL4883.Contig1_All	60.95	gi|929362966|ref|XP_014091006.1|	224.557	5.76675e-56	PREDICTED: transmembrane protein 214 [Bactrocera oleae]
Unigene8772_All	60.82	gi|198469368|ref|XP_002134285.1|	174.481	1.53466e-41	uncharacterized protein Dpse_GA25869 [Drosophila pseudoobscura pseudoobscura] &gt;gi|198146837|gb|EDY72912.1| uncharacterized protein Dpse_GA25869 [Drosophila pseudoobscura pseudoobscura]
Unigene11933_All	60.8	gi|807021235|ref|XP_012155043.1|	544.273	5.91328e-152	PREDICTED: uncharacterized protein LOC101456261 isoform X4 [Ceratitis capitata]
Unigene12480_All	60.71	gi|751774944|ref|XP_011214111.1|	139.813	9.17225e-31	PREDICTED: lipopolysaccharide-induced tumor necrosis factor-alpha factor homolog [Bactrocera dorsalis]
Unigene858_All	60.7	gi|668463173|gb|KFB50591.1|	286.574	4.80429e-75	AGAP006229-PA-like protein [Anopheles sinensis]
CL11573.Contig2_All	60.66	gi|157112204|ref|XP_001657439.1|	1024.62	0	AAEL006090-PB [Aedes aegypti] &gt;gi|108878134|gb|EAT42359.1| AAEL006090-PB [Aedes aegypti]
CL11339.Contig2_All	60.55	gi|662187869|ref|XP_008487583.1|	302.368	8.27679e-80	PREDICTED: ubiquitin-conjugating enzyme E2 N [Diaphorina citri]
Unigene16920_All	60.55	gi|968091115|ref|XP_002059134.2|	876.7	0	uncharacterized protein Dvir_GJ16223, isoform A [Drosophila virilis] &gt;gi|946569941|gb|EDW71192.2| uncharacterized protein Dvir_GJ16223, isoform A [Drosophila virilis]
Unigene10538_All	60.47	gi|170041132|ref|XP_001848328.1|	421.009	2.12633e-115	enoyl-CoA hydratase, mitochondrial [Culex quinquefasciatus] &gt;gi|170060886|ref|XP_001866000.1| enoyl-CoA hydratase, mitochondrial [Culex quinquefasciatus] &gt;gi|167864693|gb|EDS28076.1| enoyl-CoA hydratase, mitochondrial [Culex quinquefasciatus] &gt;gi|167879237|gb|EDS42620.1| enoyl-CoA hydratase, mitochondrial [Culex quinquefasciatus]
CL4944.Contig2_All	60.45	gi|906467533|gb|KNC28756.1|	467.233	7.34141e-129	hypothetical protein FF38_05048 [Lucilia cuprina]
Unigene12110_All	60.39	gi|31207965|ref|XP_312949.1|	300.827	6.72139e-79	AGAP003240-PA [Anopheles gambiae str. PEST] &gt;gi|30177230|gb|EAA08399.2| AGAP003240-PA [Anopheles gambiae str. PEST]
Unigene9005_All	60.17	gi|751443585|ref|XP_011196494.1|	265.003	2.12815e-68	PREDICTED: eukaryotic translation initiation factor 3 subunit J [Bactrocera cucurbitae]
CL1131.Contig1_All	60.14	gi|1000200555|gb|KXJ73379.1|	480.33	5.17623e-133	hypothetical protein RP20_CCG015987 [Aedes albopictus]
Unigene15028_All	60.12	gi|157108568|ref|XP_001650288.1|	343.969	3.20231e-92	AAEL005088-PA [Aedes aegypti] &gt;gi|157109102|ref|XP_001650523.1| AAEL005237-PA [Aedes aegypti] &gt;gi|108879097|gb|EAT43322.1| AAEL005237-PA [Aedes aegypti] &gt;gi|108879253|gb|EAT43478.1| AAEL005088-PA [Aedes aegypti] &gt;gi|122937750|gb|ABM68593.1| AAEL005237-PA [Aedes aegypti]
CL4917.Contig1_All	60.11	gi|195346277|ref|XP_002039692.1|	210.69	2.00597e-52	GM15797 [Drosophila sechellia] &gt;gi|194135041|gb|EDW56557.1| GM15797 [Drosophila sechellia]
CL10398.Contig1_All	60.07	gi|170071291|ref|XP_001869865.1|	321.242	3.62398e-85	conserved hypothetical protein [Culex quinquefasciatus] &gt;gi|167867199|gb|EDS30582.1| conserved hypothetical protein [Culex quinquefasciatus]
Unigene11621_All	59.97	gi|906457320|gb|KNC20794.1|	616.69	3.87927e-174	hypothetical protein FF38_00098 [Lucilia cuprina]
Unigene9530_All	59.93	gi|158293921|ref|XP_315269.4|	315.849	2.98885e-84	AGAP011516-PA [Anopheles gambiae str. PEST] &gt;gi|157016476|gb|EAA10668.4| AGAP011516-PA [Anopheles gambiae str. PEST]
Unigene11992_All	59.85	gi|907596269|ref|XP_013118604.1|	215.698	7.53153e-54	PREDICTED: uncharacterized protein C20orf24 homolog [Stomoxys calcitrans]
Unigene12359_All	59.82	gi|1000195153|gb|KXJ70370.1|	281.952	1.08333e-73	hypothetical protein RP20_CCG023907 [Aedes albopictus] &gt;gi|1000211246|gb|KXJ81058.1| hypothetical protein RP20_CCG021243 [Aedes albopictus]
Unigene16926_All	59.79	gi|499000301|ref|XP_004534311.1|	789.645	0	PREDICTED: prolyl 4-hydroxylase subunit alpha-1 [Ceratitis capitata] &gt;gi|499000305|ref|XP_004534312.1| PREDICTED: prolyl 4-hydroxylase subunit alpha-1 [Ceratitis capitata]
CL3777.Contig1_All	59.71	gi|157126251|ref|XP_001654558.1|	410.994	3.7675e-112	AAEL002085-PA [Aedes aegypti] &gt;gi|108882530|gb|EAT46755.1| AAEL002085-PA [Aedes aegypti]
Unigene6149_All	59.7	gi|118781916|ref|XP_311943.3|	440.654	2.66856e-121	AGAP002956-PA [Anopheles gambiae str. PEST] &gt;gi|116129321|gb|EAA08115.3| AGAP002956-PA [Anopheles gambiae str. PEST]
Unigene14288_All	59.56	gi|968082663|ref|XP_015034029.1|	156.762	2.38656e-74	uncharacterized protein Dwil_GK23857, isoform C [Drosophila willistoni] &gt;gi|946581868|gb|KRF98242.1| uncharacterized protein Dwil_GK23857, isoform C [Drosophila willistoni]
Unigene15758_All	59.52	gi|907725223|ref|XP_013113710.1|	942.184	0	PREDICTED: T-complex protein 1 subunit epsilon [Stomoxys calcitrans]
Unigene16250_All	59.5	gi|751438187|ref|XP_011177459.1|	779.245	0	PREDICTED: T-cell immunomodulatory protein-like [Bactrocera cucurbitae]
Unigene13708_All	59.49	gi|906467790|gb|KNC28947.1|	412.535	7.68822e-113	hypothetical protein FF38_09175 [Lucilia cuprina]
Unigene11269_All	59.47	gi|907711399|ref|XP_013111301.1|	57.3806	1.08745e-06	PREDICTED: four-domain proteases inhibitor-like [Stomoxys calcitrans]
CL6444.Contig2_All	59.44	gi|906469620|gb|KNC30327.1|	328.946	1.3379e-87	hypothetical protein FF38_03938, partial [Lucilia cuprina]
CL6943.Contig1_All	59.44	gi|906468116|gb|KNC29177.1|	283.493	1.21342e-73	hypothetical protein FF38_07013 [Lucilia cuprina]
CL10178.Contig2_All	59.42	gi|907687259|ref|XP_013107483.1|	607.831	2.39634e-171	PREDICTED: pyruvate dehydrogenase E1 component subunit alpha, mitochondrial-like [Stomoxys calcitrans]
CL9791.Contig1_All	59.3	gi|170035865|ref|XP_001845787.1|	1196.42	0	abc transporter [Culex quinquefasciatus] &gt;gi|167878311|gb|EDS41694.1| abc transporter [Culex quinquefasciatus]
Unigene11181_All	59.18	gi|157142144|ref|XP_001647833.1|	447.203	5.82954e-123	AAEL014564-PA [Aedes aegypti] &gt;gi|108868270|gb|EAT32501.1| AAEL014564-PA [Aedes aegypti]
Unigene15208_All	59.16	gi|157133627|ref|XP_001662947.1|	480.715	6.1127e-133	AAEL012821-PA [Aedes aegypti] &gt;gi|108870750|gb|EAT34975.1| AAEL012821-PA [Aedes aegypti]
CL4075.Contig1_All	59.12	gi|194886893|ref|XP_001976705.1|	288.115	1.06447e-74	uncharacterized protein Dere_GG19871 [Drosophila erecta] &gt;gi|190659892|gb|EDV57105.1| uncharacterized protein Dere_GG19871 [Drosophila erecta]
Unigene11092_All	59.1	gi|157123850|ref|XP_001653943.1|	311.227	1.98968e-82	AAEL009685-PB [Aedes aegypti] &gt;gi|157123852|ref|XP_001653944.1| AAEL009685-PA [Aedes aegypti] &gt;gi|108874195|gb|EAT38420.1| AAEL009685-PB [Aedes aegypti] &gt;gi|108874196|gb|EAT38421.1| AAEL009685-PA [Aedes aegypti]
Unigene12940_All	59.09	gi|498927294|ref|XP_004518105.1|	937.562	0	PREDICTED: T-complex protein 1 subunit eta [Ceratitis capitata]
CL7074.Contig1_All	59.04	gi|751456291|ref|XP_011182705.1|	629.787	7.6161e-178	PREDICTED: lysophospholipid acyltransferase 7 isoform X1 [Bactrocera cucurbitae]
CL711.Contig1_All	59.02	gi|751776195|ref|XP_011214782.1|	598.971	1.85507e-168	PREDICTED: ATP-dependent DNA helicase PIF1-like [Bactrocera dorsalis]
Unigene10411_All	58.8	gi|906457318|gb|KNC20792.1|	437.958	1.93373e-120	hypothetical protein FF38_00094 [Lucilia cuprina]
Unigene9439_All	58.79	gi|952511619|gb|KRT78485.1|	131.339	4.8778e-29	ADP ribosylation factor, partial [Oryctes borbonicus]
CL6040.Contig1_All	58.66	gi|906458504|gb|KNC21699.1|	1230.7	0	hypothetical protein FF38_09753 [Lucilia cuprina]
Unigene14466_All	58.62	gi|194760853|ref|XP_001962647.1|	652.514	0	uncharacterized protein Dana_GF15564, isoform A [Drosophila ananassae] &gt;gi|190616344|gb|EDV31868.1| uncharacterized protein Dana_GF15564, isoform A [Drosophila ananassae]
Unigene15048_All	58.57	gi|157134763|ref|XP_001656430.1|	558.91	1.36402e-156	AAEL000424-PA [Aedes aegypti] &gt;gi|108884307|gb|EAT48532.1| AAEL000424-PA [Aedes aegypti]
CL9582.Contig1_All	58.56	gi|907610576|ref|XP_013116817.1|	247.669	2.72219e-62	PREDICTED: protein quiver isoform X2 [Stomoxys calcitrans]
Unigene12765_All	58.52	gi|157137974|ref|XP_001664101.1|	820.846	0	AAEL013897-PA [Aedes aegypti] &gt;gi|108869600|gb|EAT33825.1| AAEL013897-PA [Aedes aegypti]
CL1003.Contig1_All	58.52	gi|498956607|ref|XP_004524021.1|	665.226	0	PREDICTED: serine/threonine-protein phosphatase alpha-1 isoform [Ceratitis capitata] &gt;gi|751798571|ref|XP_011209205.1| PREDICTED: serine/threonine-protein phosphatase alpha-1 isoform [Bactrocera dorsalis] &gt;gi|751798573|ref|XP_011209206.1| PREDICTED: serine/threonine-protein phosphatase alpha-1 isoform [Bactrocera dorsalis] &gt;gi|751798575|ref|XP_011209208.1| PREDICTED: serine/threonine-pro…
CL3501.Contig1_All	58.52	gi|158297120|ref|XP_317401.4|	211.846	2.60358e-52	AGAP008058-PA [Anopheles gambiae str. PEST] &gt;gi|157015042|gb|EAA12703.4| AGAP008058-PA [Anopheles gambiae str. PEST]
CL7944.Contig1_All	58.51	gi|557754178|ref|XP_005176833.1|	911.753	0	PREDICTED: probable methylmalonate-semialdehyde dehydrogenase [acylating], mitochondrial [Musca domestica]
Unigene14694_All	58.49	gi|906457878|gb|KNC21213.1|	548.125	2.37467e-153	DnaJ-like protein 1 [Lucilia cuprina]
CL1425.Contig2_All	58.47	gi|659106186|gb|AID61451.1|	540.421	6.64749e-151	cytochrome P450, partial [Calliphora stygia]
Unigene16853_All	58.46	gi|968037844|ref|XP_002010644.2|	280.411	4.29219e-73	uncharacterized protein Dmoj_GI21656, isoform C [Drosophila mojavensis] &gt;gi|946597186|gb|EDW06299.2| uncharacterized protein Dmoj_GI21656, isoform C [Drosophila mojavensis]
Unigene12027_All	58.37	gi|157135522|ref|XP_001663480.1|	338.961	1.05384e-90	AAEL013337-PA [Aedes aegypti] &gt;gi|108870196|gb|EAT34421.1| AAEL013337-PA [Aedes aegypti]
Unigene13741_All	58.33	gi|900917533|gb|KMZ07035.1|	1365.9	0	uncharacterized protein Dsimw501_GD21583, isoform C [Drosophila simulans]
Unigene691_All	58.31	gi|755885474|ref|XP_011294063.1|	117.472	7.27092e-25	PREDICTED: titin-like, partial [Musca domestica]
CL3799.Contig2_All	58.27	gi|906458999|gb|KNC22100.1|	267.7	4.28374e-69	hypothetical protein FF38_13535 [Lucilia cuprina]
CL5016.Contig4_All	58.25	gi|195488770|ref|XP_002092455.1|	223.787	1.7388e-55	uncharacterized protein Dyak_GE11657 [Drosophila yakuba] &gt;gi|194178556|gb|EDW92167.1| uncharacterized protein Dyak_GE11657 [Drosophila yakuba]
Unigene11293_All	58.21	gi|157131504|ref|XP_001662262.1|	360.147	2.04717e-97	AAEL012123-PA [Aedes aegypti] &gt;gi|157138727|ref|XP_001664309.1| AAEL014068-PA [Aedes aegypti] &gt;gi|108869420|gb|EAT33645.1| AAEL014068-PA [Aedes aegypti] &gt;gi|108871515|gb|EAT35740.1| AAEL012123-PA [Aedes aegypti]
CL7128.Contig1_All	58.19	gi|557774589|ref|XP_005186942.1|	340.887	3.09816e-91	PREDICTED: peroxiredoxin 1 [Musca domestica]
CL11328.Contig2_All	58.16	gi|1000214034|gb|KXJ83382.1|	707.983	0	hypothetical protein RP20_CCG007430 [Aedes albopictus]
Unigene9206_All	58.16	gi|195477648|ref|XP_002100267.1|	239.965	5.95356e-61	uncharacterized protein Dyak_GE16952 [Drosophila yakuba] &gt;gi|194187791|gb|EDX01375.1| uncharacterized protein Dyak_GE16952 [Drosophila yakuba]
CL11022.Contig1_All	58.15	gi|929345736|ref|XP_014085345.1|	303.523	4.73458e-80	PREDICTED: tumor protein D52 isoform X3 [Bactrocera oleae]
Unigene16914_All	58.03	gi|557759564|ref|XP_005179506.1|	755.747	0	PREDICTED: putative ferric-chelate reductase 1 homolog isoform X2 [Musca domestica]
Unigene10817_All	57.98	gi|157117021|ref|XP_001652937.1|	333.569	2.75259e-89	AAEL007822-PB [Aedes aegypti] &gt;gi|108876221|gb|EAT40446.1| AAEL007822-PB [Aedes aegypti]
Unigene12112_All	57.97	gi|751798201|ref|XP_011209005.1|	641.728	0	PREDICTED: proliferation-associated protein 2G4 [Bactrocera dorsalis] &gt;gi|751798203|ref|XP_011209006.1| PREDICTED: proliferation-associated protein 2G4 [Bactrocera dorsalis]
Unigene11656_All	57.96	gi|751778905|ref|XP_011198514.1|	244.588	2.97649e-62	PREDICTED: acyl-CoA-binding domain-containing protein 6-like isoform X1 [Bactrocera dorsalis]
Unigene15939_All	57.94	gi|906463480|gb|KNC25531.1|	961.444	0	T-complex protein 1 subunit gamma [Lucilia cuprina]
CL11532.Contig2_All	57.93	gi|929371473|ref|XP_014095656.1|	827.395	0	PREDICTED: uncharacterized protein LOC106621355 isoform X1 [Bactrocera oleae] &gt;gi|929371475|ref|XP_014095657.1| PREDICTED: uncharacterized protein LOC106621355 isoform X1 [Bactrocera oleae] &gt;gi|929371477|ref|XP_014095658.1| PREDICTED: uncharacterized protein LOC106621355 isoform X1 [Bactrocera oleae] &gt;gi|929371479|ref|XP_014095659.1| PREDICTED: uncharacterized protein LOC106621355 isofor…
Unigene12696_All	57.92	gi|929350145|ref|XP_014102654.1|	360.533	4.91227e-97	PREDICTED: toll-interacting protein-like isoform X1 [Bactrocera oleae]
Unigene9973_All	57.82	gi|158288983|ref|XP_310788.4|	382.874	2.21969e-103	AGAP000328-PA [Anopheles gambiae str. PEST] &gt;gi|157018834|gb|EAA06185.4| AGAP000328-PA [Anopheles gambiae str. PEST]
Unigene15534_All	57.78	gi|499008602|ref|XP_004536360.1|	655.596	0	PREDICTED: serine/threonine-protein phosphatase beta isoform isoform X2 [Ceratitis capitata] &gt;gi|751476940|ref|XP_011193974.1| PREDICTED: serine/threonine-protein phosphatase beta isoform [Bactrocera cucurbitae] &gt;gi|751794134|ref|XP_011206777.1| PREDICTED: serine/threonine-protein phosphatase beta isoform isoform X2 [Bactrocera dorsalis]
Unigene11763_All	57.78	gi|170042655|ref|XP_001849033.1|	350.132	6.42987e-94	ubiquitin-conjugating enzyme m [Culex quinquefasciatus] &gt;gi|167866160|gb|EDS29543.1| ubiquitin-conjugating enzyme m [Culex quinquefasciatus]
Unigene13988_All	57.71	gi|347968051|ref|XP_312395.5|	236.498	8.72939e-60	AGAP002543-PA [Anopheles gambiae str. PEST] &gt;gi|333468186|gb|EAA07516.5| AGAP002543-PA [Anopheles gambiae str. PEST]
CL11328.Contig1_All	57.69	gi|1000214034|gb|KXJ83382.1|	708.368	0	hypothetical protein RP20_CCG007430 [Aedes albopictus]
CL5016.Contig2_All	57.63	gi|195488770|ref|XP_002092455.1|	223.787	1.59797e-55	uncharacterized protein Dyak_GE11657 [Drosophila yakuba] &gt;gi|194178556|gb|EDW92167.1| uncharacterized protein Dyak_GE11657 [Drosophila yakuba]
Unigene11255_All	57.6	gi|955472608|gb|ALP82110.1|	97.4413	7.59903e-19	beta-tubulin 4 [Nilaparvata lugens]
CL11200.Contig3_All	57.59	gi|817183018|ref|XP_012274161.1|	279.641	2.68875e-72	PREDICTED: alpha-tocopherol transfer protein-like [Orussus abietinus]
Unigene14725_All	57.57	gi|968081106|ref|XP_002064948.2|	524.242	3.02419e-146	uncharacterized protein Dwil_GK15203 [Drosophila willistoni] &gt;gi|946582120|gb|EDW75934.2| uncharacterized protein Dwil_GK15203 [Drosophila willistoni]
Unigene15680_All	57.56	gi|906474706|gb|KNC34221.1|	1045.42	0	hypothetical protein FF38_00009 [Lucilia cuprina]
Unigene11899_All	57.51	gi|221378983|ref|NP_001138040.1|	333.183	7.5322e-89	glutathione S transferase D11, isoform B [Drosophila melanogaster] &gt;gi|220903059|gb|ACL83499.1| glutathione S transferase D11, isoform B [Drosophila melanogaster]
CL1713.Contig9_All	57.5	gi|123482970|ref|XP_001323918.1|	75.0998	3.43471e-11	chitinase [Trichomonas vaginalis G3]
Unigene11130_All	57.47	gi|158286924|ref|XP_309011.3|	288.115	1.79479e-75	AGAP006733-PA [Anopheles gambiae str. PEST] &gt;gi|157020700|gb|EAA04421.3| AGAP006733-PA [Anopheles gambiae str. PEST]
CL10197.Contig1_All	57.45	gi|907721621|ref|XP_013113070.1|	350.132	4.83898e-94	PREDICTED: charged multivesicular body protein 1b [Stomoxys calcitrans]
CL3466.Contig3_All	57.45	gi|321460466|gb|EFX71508.1|	414.846	3.23115e-113	hypothetical protein DAPPUDRAFT_308833 [Daphnia pulex]
Unigene11417_All	57.29	gi|907711050|ref|XP_013111236.1|	555.829	5.59995e-156	PREDICTED: protein SEC13 homolog [Stomoxys calcitrans]
Unigene16082_All	57.29	gi|907733786|ref|XP_013115124.1|	309.301	2.81511e-81	PREDICTED: uncharacterized protein DDB_G0271670 [Stomoxys calcitrans] &gt;gi|907733789|ref|XP_013115125.1| PREDICTED: uncharacterized protein DDB_G0271670 [Stomoxys calcitrans]
Unigene1147_All	57.11	gi|807044180|ref|XP_012162228.1|	625.55	2.84934e-176	PREDICTED: uncharacterized protein LOC101454123 isoform X1 [Ceratitis capitata]
Unigene12203_All	57.09	gi|907646700|ref|XP_013101336.1|	143.28	5.09667e-32	PREDICTED: leukocyte receptor cluster member 8 homolog [Stomoxys calcitrans]
Unigene12958_All	57.08	gi|194754653|ref|XP_001959609.1|	296.59	2.8562e-78	uncharacterized protein Dana_GF11955 [Drosophila ananassae] &gt;gi|190620907|gb|EDV36431.1| uncharacterized protein Dana_GF11955 [Drosophila ananassae]
CL10281.Contig1_All	57	gi|568249036|gb|ETN58855.1|	826.624	0	5-aminolevulinate synthase, mitochondrial [Anopheles darlingi]
CL3300.Contig1_All	56.99	gi|968090261|ref|XP_002059551.2|	353.599	7.08676e-95	uncharacterized protein Dvir_GJ14766 [Drosophila virilis] &gt;gi|946562951|gb|EDW62973.2| uncharacterized protein Dvir_GJ14766 [Drosophila virilis]
CL3633.Contig1_All	56.98	gi|751789569|ref|XP_011204299.1|	1246.49	0	PREDICTED: calpain-A [Bactrocera dorsalis] &gt;gi|751789571|ref|XP_011204300.1| PREDICTED: calpain-A [Bactrocera dorsalis] &gt;gi|751789573|ref|XP_011204301.1| PREDICTED: calpain-A [Bactrocera dorsalis] &gt;gi|751789575|ref|XP_011204302.1| PREDICTED: calpain-A [Bactrocera dorsalis]
CL10403.Contig1_All	56.98	gi|24644103|ref|NP_524230.2|	315.079	5.56398e-83	ubiquitin conjugating enzyme 6, isoform A [Drosophila melanogaster] &gt;gi|386765106|ref|NP_001246916.1| ubiquitin conjugating enzyme 6, isoform C [Drosophila melanogaster] &gt;gi|125776860|ref|XP_001359417.1| uncharacterized protein Dpse_GA15184 [Drosophila pseudoobscura pseudoobscura] &gt;gi|194746588|ref|XP_001955759.1| uncharacterized protein Dana_GF16080 [Drosophila ananassae] &gt;gi|1948986…
Unigene490_All	56.96	gi|751462732|ref|XP_011186232.1|	721.079	0	PREDICTED: fatty acyl-CoA reductase 1 isoform X2 [Bactrocera cucurbitae]
Unigene9673_All	56.83	gi|921119216|ref|XP_013434227.1|	87.0409	1.03412e-15	ribosomal protein L19, putative [Eimeria necatrix] &gt;gi|557164712|emb|CDJ65760.1| ribosomal protein L19, putative [Eimeria necatrix]
Unigene7210_All	56.82	gi|221330360|ref|NP_001137692.1|	72.4034	2.68274e-11	uncharacterized protein Dmel_CG42239 [Drosophila melanogaster] &gt;gi|220902263|gb|ACL83146.1| uncharacterized protein Dmel_CG42239 [Drosophila melanogaster]
Unigene12816_All	56.8	gi|929345107|ref|XP_014090770.1|	357.066	2.4448e-96	PREDICTED: vacuolar protein sorting-associated protein 28 homolog [Bactrocera oleae]
Unigene14266_All	56.79	gi|906457762|gb|KNC21119.1|	283.108	1.63845e-73	preli-like protein [Lucilia cuprina]
Unigene14141_All	56.75	gi|907723926|ref|XP_013113312.1|	924.465	0	PREDICTED: T-complex protein 1 subunit zeta [Stomoxys calcitrans]
Unigene14602_All	56.72	gi|833708|gb|AAC41607.1|	144.821	9.29027e-32	shortsighted class 1 [Drosophila melanogaster]
Unigene214_All	56.59	gi|347964730|ref|XP_316891.5|	804.283	0	AGAP000913-PA [Anopheles gambiae str. PEST] &gt;gi|333469482|gb|EAA12050.5| AGAP000913-PA [Anopheles gambiae str. PEST]
CL6348.Contig1_All	56.44	gi|906466249|gb|KNC27721.1|	468.003	2.63976e-129	putative proteasomal ubiquitin receptor ADRM1, partial [Lucilia cuprina]
CL11571.Contig1_All	56.42	gi|751448945|ref|XP_011178680.1|	606.675	5.71542e-171	PREDICTED: coiled-coil domain-containing protein 47 [Bactrocera cucurbitae] &gt;gi|751448947|ref|XP_011178681.1| PREDICTED: coiled-coil domain-containing protein 47 [Bactrocera cucurbitae]
CL945.Contig11_All	56.35	gi|1000200434|gb|KXJ73298.1|	1693.32	0	hypothetical protein RP20_CCG016143 [Aedes albopictus]
Unigene11518_All	56.34	gi|907715485|ref|XP_013111933.1|	202.601	1.6384e-49	PREDICTED: protein yippee [Stomoxys calcitrans]
CL1422.Contig1_All	56.14	gi|158293999|ref|XP_001688636.1|	113.62	1.08787e-22	AGAP005328-PA [Anopheles gambiae str. PEST] &gt;gi|157015361|gb|EDO63642.1| AGAP005328-PA [Anopheles gambiae str. PEST]
CL1002.Contig1_All	56.13	gi|969500858|ref|XP_015040964.1|	1015.37	0	uncharacterized protein Dpse_GA12802, isoform C [Drosophila pseudoobscura pseudoobscura] &gt;gi|950776057|gb|KRT05901.1| uncharacterized protein Dpse_GA12802, isoform C [Drosophila pseudoobscura pseudoobscura]
CL2917.Contig1_All	56.12	gi|157130290|ref|XP_001661873.1|	211.46	1.07891e-52	AAEL011739-PA [Aedes aegypti] &gt;gi|108871933|gb|EAT36158.1| AAEL011739-PA [Aedes aegypti]
CL1204.Contig8_All	56.07	gi|195129906|ref|XP_002009395.1|	286.574	6.09342e-75	uncharacterized protein Dmoj_GI15259 [Drosophila mojavensis] &gt;gi|193907845|gb|EDW06712.1| uncharacterized protein Dmoj_GI15259 [Drosophila mojavensis]
Unigene14446_All	56.05	gi|498939882|ref|XP_004521306.1|	302.753	2.61773e-79	PREDICTED: J domain-containing protein isoform X2 [Ceratitis capitata]
Unigene12882_All	56.05	gi|568255207|gb|ETN64039.1|	654.055	0	ribose-phosphate pyrophosphokinase 1,2 [Anopheles darlingi]
CL10016.Contig3_All	55.95	gi|906471016|gb|KNC31435.1|	351.673	3.69932e-94	hypothetical protein FF38_06882 [Lucilia cuprina]
Unigene13337_All	55.88	-	-	-	-
Unigene17630_All	55.88	gi|907743477|ref|XP_013116662.1|	1518.06	0	PREDICTED: eukaryotic translation initiation factor 3 subunit A [Stomoxys calcitrans]
Unigene474_All	55.83	gi|24655474|ref|NP_647640.1|	241.121	1.90982e-61	CG7967 [Drosophila melanogaster] &gt;gi|7292128|gb|AAF47540.1| CG7967 [Drosophila melanogaster] &gt;gi|15291409|gb|AAK92973.1| GH19706p [Drosophila melanogaster] &gt;gi|20151895|gb|AAM11307.1| RH70193p [Drosophila melanogaster] &gt;gi|900899176|gb|KMY96904.1| uncharacterized protein Dsimw501_GD13456 [Drosophila simulans]
CL6022.Contig2_All	55.82	gi|751783119|ref|XP_011200796.1|	246.514	8.13849e-63	PREDICTED: peroxisomal membrane protein 2 [Bactrocera dorsalis]
CL1801.Contig2_All	55.78	gi|755856278|ref|XP_011296392.1|	105.145	8.29388e-20	PREDICTED: uncharacterized protein LOC101889108 [Musca domestica]
CL3140.Contig2_All	55.76	gi|907729701|ref|XP_013114488.1|	853.973	0	PREDICTED: MAGUK p55 subfamily member 6 isoform X1 [Stomoxys calcitrans]
Unigene14954_All	55.73	gi|929372620|ref|XP_014096283.1|	284.648	7.71507e-74	PREDICTED: homocysteine-responsive endoplasmic reticulum-resident ubiquitin-like domain member 2 protein [Bactrocera oleae] &gt;gi|929372622|ref|XP_014096284.1| PREDICTED: homocysteine-responsive endoplasmic reticulum-resident ubiquitin-like domain member 2 protein [Bactrocera oleae]
Unigene11632_All	55.57	gi|499006155|ref|XP_004535754.1|	464.151	3.23599e-128	PREDICTED: uncharacterized protein LOC101460763 [Ceratitis capitata] &gt;gi|807041105|ref|XP_012161309.1| PREDICTED: uncharacterized protein LOC101460763 [Ceratitis capitata]
Unigene14696_All	55.49	gi|195428301|ref|XP_002062212.1|	749.969	0	uncharacterized protein Dwil_GK16781 [Drosophila willistoni] &gt;gi|194158297|gb|EDW73198.1| uncharacterized protein Dwil_GK16781 [Drosophila willistoni]
Unigene12612_All	55.49	gi|1000198889|gb|KXJ72353.1|	177.948	5.23896e-42	hypothetical protein RP20_CCG018316 [Aedes albopictus]
Unigene13254_All	55.43	gi|568256236|gb|ETN64810.1|	257.299	6.37645e-66	coagulation factor XI [Anopheles darlingi]
Unigene9594_All	55.4	gi|37927682|pdb|1PZ4|A	111.694	5.43709e-23	Chain A, The Structural Determination Of An Insect (Mosquito) Sterol Carrier Protein-2 With A Ligand Bound C16 Fatty Acid At 1.35 A Resolution
Unigene16413_All	55.34	gi|195153152|ref|XP_002017493.1|	197.593	6.96839e-48	GL21494 [Drosophila persimilis] &gt;gi|198454377|ref|XP_002137853.1| uncharacterized protein Dpse_GA26297 [Drosophila pseudoobscura pseudoobscura] &gt;gi|194112550|gb|EDW34593.1| GL21494 [Drosophila persimilis] &gt;gi|198132766|gb|EDY68411.1| uncharacterized protein Dpse_GA26297 [Drosophila pseudoobscura pseudoobscura]
Unigene10923_All	55.3	gi|195027009|ref|XP_001986388.1|	75.485	2.30053e-11	GH20553 [Drosophila grimshawi] &gt;gi|193902388|gb|EDW01255.1| GH20553 [Drosophila grimshawi]
CL72.Contig26_All	55.25	gi|795141247|ref|XP_011792638.1|	378.637	8.707e-103	PREDICTED: histone-lysine N-methyltransferase SETMAR isoform X3 [Colobus angolensis palliatus]
Unigene12147_All	55.18	-	-	-	-
CL1422.Contig2_All	55.17	gi|158293999|ref|XP_001688636.1|	105.531	2.81555e-20	AGAP005328-PA [Anopheles gambiae str. PEST] &gt;gi|157015361|gb|EDO63642.1| AGAP005328-PA [Anopheles gambiae str. PEST]
Unigene15384_All	55.16	gi|929349952|ref|XP_014102549.1|	932.939	0	PREDICTED: T-complex protein 1 subunit beta isoform X1 [Bactrocera oleae]
Unigene10886_All	55.16	gi|1000188803|gb|KXJ68356.1|	97.0561	1.71277e-18	hypothetical protein RP20_CCG004007 [Aedes albopictus]
Unigene13824_All	55.11	gi|907607734|ref|XP_013113121.1|	321.242	4.28237e-85	PREDICTED: pancreas transcription factor 1 subunit alpha isoform X2 [Stomoxys calcitrans]
Unigene11841_All	55.03	gi|1000202715|gb|KXJ74751.1|	514.998	4.34228e-143	hypothetical protein RP20_CCG012803 [Aedes albopictus]
CL7505.Contig1_All	55.02	gi|751775158|ref|XP_011214227.1|	345.125	3.56537e-92	PREDICTED: ubiquitin-conjugating enzyme E2 J2-like [Bactrocera dorsalis]
Unigene13684_All	54.94	gi|751451896|ref|XP_011180295.1|	536.954	3.89538e-150	PREDICTED: tumor suppressor candidate 3 [Bactrocera cucurbitae]
CL1819.Contig3_All	54.93	gi|158294703|ref|XP_001688724.1|	109.383	1.92981e-22	AGAP005750-PA [Anopheles gambiae str. PEST] &gt;gi|157015688|gb|EDO63730.1| AGAP005750-PA [Anopheles gambiae str. PEST]
Unigene13490_All	54.92	gi|907610439|ref|XP_013116479.1|	895.575	0	PREDICTED: protein sel-1 homolog 1 [Stomoxys calcitrans]
Unigene172_All	54.9	gi|557776191|ref|XP_005187739.1|	618.231	4.11833e-174	PREDICTED: signal transducer and transcription activator [Musca domestica]
Unigene15302_All	54.89	gi|198470300|ref|XP_001355288.2|	239.965	2.60573e-60	uncharacterized protein Dpse_GA11699, isoform A [Drosophila pseudoobscura pseudoobscura] &gt;gi|969500800|ref|XP_015040944.1| uncharacterized protein Dpse_GA11699, isoform B [Drosophila pseudoobscura pseudoobscura] &gt;gi|198145384|gb|EAL32345.2| uncharacterized protein Dpse_GA11699, isoform A [Drosophila pseudoobscura pseudoobscura] &gt;gi|950776031|gb|KRT05881.1| uncharacterized protein Dpse_GA…
CL5644.Contig1_All	54.88	gi|557773384|ref|XP_005186345.1|	1597.41	0	PREDICTED: multidrug resistance protein homolog 65 [Musca domestica]
Unigene14100_All	54.85	gi|906459931|gb|KNC22809.1|	1592.79	0	Glycogen phosphorylase [Lucilia cuprina]
CL6692.Contig1_All	54.85	gi|157111004|ref|XP_001651351.1|	630.172	4.67604e-178	AAEL005699-PB [Aedes aegypti] &gt;gi|108878598|gb|EAT42823.1| AAEL005699-PB [Aedes aegypti]
Unigene16274_All	54.79	gi|751460801|ref|XP_011185178.1|	531.561	1.89423e-148	PREDICTED: uncharacterized protein LOC105213808 [Bactrocera cucurbitae]
Unigene13620_All	54.78	gi|498937159|ref|XP_004520585.1|	199.904	8.024e-49	PREDICTED: endocuticle structural glycoprotein ABD-4 [Ceratitis capitata]
Unigene11748_All	54.74	gi|359952820|gb|AEV91202.1|	62.7734	2.12125e-08	enhancer of split region protein HLHm1 [Teleopsis dalmanni]
Unigene13277_All	54.73	gi|906471503|gb|KNC31829.1|	704.131	0	hypothetical protein FF38_12417 [Lucilia cuprina]
CL6202.Contig2_All	54.59	gi|498960947|ref|XP_004524722.1|	306.605	7.1348e-81	PREDICTED: probable pseudouridine-5&apos;-phosphatase isoform X2 [Ceratitis capitata]
CL4395.Contig2_All	54.54	gi|929350175|ref|XP_014102670.1|	777.319	0	PREDICTED: serine/threonine-protein kinase dst1 isoform X1 [Bactrocera oleae]
CL10635.Contig2_All	54.52	gi|751454512|ref|XP_011181731.1|	1237.25	0	PREDICTED: transmembrane GTPase Marf [Bactrocera cucurbitae] &gt;gi|751454514|ref|XP_011181732.1| PREDICTED: transmembrane GTPase Marf [Bactrocera cucurbitae]
CL3991.Contig1_All	54.51	gi|906462853|gb|KNC25050.1|	1005.36	0	hypothetical protein FF38_11872, partial [Lucilia cuprina]
Unigene11232_All	54.48	gi|194768521|ref|XP_001966360.1|	99.7525	4.84968e-19	uncharacterized protein Dana_GF22128 [Drosophila ananassae] &gt;gi|190617124|gb|EDV32648.1| uncharacterized protein Dana_GF22128 [Drosophila ananassae]
Unigene16444_All	54.44	gi|807024466|ref|XP_012156020.1|	1038.87	0	PREDICTED: uncharacterized protein LOC101452522 isoform X1 [Ceratitis capitata]
Unigene13083_All	54.43	gi|1000201980|gb|KXJ74268.1|	480.715	4.79484e-133	hypothetical protein RP20_CCG014033 [Aedes albopictus]
CL8346.Contig1_All	54.28	gi|170052416|ref|XP_001862212.1|	985.326	0	glutamate-cysteine ligase [Culex quinquefasciatus] &gt;gi|167873367|gb|EDS36750.1| glutamate-cysteine ligase [Culex quinquefasciatus]
CL2124.Contig5_All	54.26	gi|557765473|ref|XP_005182436.1|	485.723	2.38298e-134	PREDICTED: 14-3-3 protein zeta isoform X1 [Musca domestica] &gt;gi|755871926|ref|XP_011292050.1| PREDICTED: 14-3-3 protein zeta isoform X1 [Musca domestica] &gt;gi|755871929|ref|XP_011292051.1| PREDICTED: 14-3-3 protein zeta isoform X1 [Musca domestica]
Unigene13631_All	54.22	gi|987918506|ref|XP_015435327.1|	384.03	1.23047e-103	PREDICTED: ras-like GTP-binding protein Rho1 isoform X3 [Dufourea novaeangliae]
Unigene11629_All	54.17	-	-	-	-
CL11698.Contig1_All	54.16	gi|751770968|ref|XP_011202502.1|	1768.44	0	PREDICTED: alpha-actinin, sarcomeric isoform X3 [Bactrocera dorsalis]
Unigene8365_All	54.14	-	-	-	-
Unigene17437_All	54.04	gi|751781636|ref|XP_011199992.1|	911.753	0	PREDICTED: transferrin [Bactrocera dorsalis]
CL3485.Contig2_All	54	gi|969494045|ref|XP_015040385.1|	65.4698	3.66815e-08	uncharacterized protein Dpse_GA20928, isoform E [Drosophila pseudoobscura pseudoobscura] &gt;gi|950769317|gb|KRT02823.1| uncharacterized protein Dpse_GA20928, isoform E [Drosophila pseudoobscura pseudoobscura]
Unigene14717_All	53.97	gi|195028506|ref|XP_001987117.1|	359.377	3.07687e-96	GH21742 [Drosophila grimshawi] &gt;gi|193903117|gb|EDW01984.1| GH21742 [Drosophila grimshawi]
Unigene12398_All	53.92	gi|929372181|ref|XP_014096042.1|	168.703	1.31276e-39	PREDICTED: LOW QUALITY PROTEIN: uncharacterized protein LOC106621634 [Bactrocera oleae]
Unigene11490_All	53.89	gi|1000204829|gb|KXJ76203.1|	266.159	8.1582e-69	hypothetical protein RP20_CCG010082 [Aedes albopictus]
Unigene12514_All	53.88	gi|751791246|ref|XP_011205211.1|	639.032	1.26551e-180	PREDICTED: UNC93-like protein MFSD11 [Bactrocera dorsalis]
Unigene13396_All	53.87	gi|157106476|ref|XP_001649341.1|	235.343	1.58345e-59	AAEL004517-PA [Aedes aegypti] &gt;gi|108879861|gb|EAT44086.1| AAEL004517-PA [Aedes aegypti]
Unigene16018_All	53.87	gi|751459643|ref|XP_011184546.1|	693.345	0	PREDICTED: glycerol-3-phosphate acyltransferase 4 isoform X2 [Bactrocera cucurbitae]
CL1204.Contig12_All	53.86	gi|907614957|ref|XP_013118934.1|	281.952	2.27767e-73	PREDICTED: farnesol dehydrogenase-like [Stomoxys calcitrans]
Unigene15499_All	53.83	gi|195578057|ref|XP_002078882.1|	79.7221	1.91302e-12	GD22298 [Drosophila simulans] &gt;gi|194190891|gb|EDX04467.1| GD22298 [Drosophila simulans] &gt;gi|900886723|gb|KMY89416.1| uncharacterized protein Dsimw501_GD22298 [Drosophila simulans]
Unigene13057_All	53.83	gi|969453781|ref|XP_001357152.2|	301.212	1.69475e-79	uncharacterized protein Dpse_GA18800 [Drosophila pseudoobscura pseudoobscura] &gt;gi|950770680|gb|EAL34219.2| uncharacterized protein Dpse_GA18800 [Drosophila pseudoobscura pseudoobscura]
CL3416.Contig2_All	53.82	gi|751780267|ref|XP_011199251.1|	455.292	2.25309e-125	PREDICTED: UBX domain-containing protein 4 [Bactrocera dorsalis]
CL7458.Contig1_All	53.81	gi|746848113|ref|XP_011054451.1|	254.218	4.10227e-68	PREDICTED: uncharacterized protein LOC105146095 [Acromyrmex echinatior]
CL10322.Contig2_All	53.68	gi|668456201|gb|KFB44388.1|	392.504	2.48905e-106	AGAP005160-PA-like protein [Anopheles sinensis]
Unigene13668_All	53.67	gi|907744135|ref|XP_013116864.1|	312.383	2.51756e-82	PREDICTED: 1-acyl-sn-glycerol-3-phosphate acyltransferase alpha [Stomoxys calcitrans] &gt;gi|907744138|ref|XP_013116865.1| PREDICTED: 1-acyl-sn-glycerol-3-phosphate acyltransferase alpha [Stomoxys calcitrans]
CL7476.Contig1_All	53.63	gi|170047167|ref|XP_001851105.1|	296.59	1.79744e-77	transmembrane emp24 domain-containing protein 7 [Culex quinquefasciatus] &gt;gi|167869668|gb|EDS33051.1| transmembrane emp24 domain-containing protein 7 [Culex quinquefasciatus]
Unigene15014_All	53.61	gi|914561807|gb|KOB68377.1|	101.293	4.42918e-19	putative mannose-6-phosphate receptor domain-containing protein [Operophtera brumata]
CL11048.Contig1_All	53.59	gi|906470545|gb|KNC31054.1|	2038.46	0	Myosin heavy chain 95F [Lucilia cuprina]
CL571.Contig1_All	53.56	gi|195391296|ref|XP_002054296.1|	561.222	7.31576e-157	uncharacterized protein Dvir_GJ22880 [Drosophila virilis] &gt;gi|194152382|gb|EDW67816.1| uncharacterized protein Dvir_GJ22880 [Drosophila virilis]
CL2251.Contig1_All	53.49	gi|906466426|gb|KNC27850.1|	2023.05	0	UDP-glucose:glycoprotein glucosyltransferase [Lucilia cuprina]
CL6116.Contig1_All	53.48	-	-	-	-
Unigene14878_All	53.44	gi|157132109|ref|XP_001662467.1|	1402.11	0	AAEL002804-PA [Aedes aegypti] &gt;gi|108881752|gb|EAT45977.1| AAEL002804-PA [Aedes aegypti]
CL8839.Contig1_All	53.42	gi|157109301|ref|XP_001650612.1|	565.844	1.58845e-158	AAEL005276-PA [Aedes aegypti] &gt;gi|108879069|gb|EAT43294.1| AAEL005276-PA [Aedes aegypti]
CL585.Contig14_All	53.38	gi|557757807|ref|XP_005178635.1|	473.396	7.06844e-131	PREDICTED: thioredoxin-like protein 1 [Musca domestica]
CL2123.Contig1_All	53.37	gi|969469333|ref|XP_002137980.2|	311.612	1.77913e-82	uncharacterized protein Dpse_GA27512 [Drosophila pseudoobscura pseudoobscura] &gt;gi|950766935|gb|EDY68538.2| uncharacterized protein Dpse_GA27512 [Drosophila pseudoobscura pseudoobscura]
CL11058.Contig1_All	53.36	gi|195107096|ref|XP_001998152.1|	392.504	5.40568e-106	uncharacterized protein Dmoj_GI23792, isoform A [Drosophila mojavensis] &gt;gi|193914746|gb|EDW13613.1| uncharacterized protein Dmoj_GI23792, isoform A [Drosophila mojavensis]
CL3784.Contig1_All	53.35	gi|924555390|gb|ALC40663.1|	776.933	0	Treh [Drosophila busckii]
CL8110.Contig1_All	53.33	gi|498980679|ref|XP_004529416.1|	5477.14	0	PREDICTED: low-density lipoprotein receptor-related protein 2 [Ceratitis capitata] &gt;gi|498980683|ref|XP_004529417.1| PREDICTED: low-density lipoprotein receptor-related protein 2 [Ceratitis capitata]
CL6162.Contig1_All	53.24	gi|807015468|ref|XP_012155321.1|	1803.88	0	PREDICTED: probable phospholipid-transporting ATPase IA isoform X3 [Ceratitis capitata]
Unigene15375_All	53.24	gi|157116704|ref|XP_001652843.1|	493.041	6.378e-137	AAEL007725-PA [Aedes aegypti] &gt;gi|108876329|gb|EAT40554.1| AAEL007725-PA [Aedes aegypti]
Unigene4046_All	53.21	gi|924565262|gb|ALC49887.1|	174.481	1.07544e-41	CG11590 [Drosophila busckii]
CL10266.Contig2_All	53.19	gi|751476334|ref|XP_011193648.1|	745.732	0	PREDICTED: 26S protease regulatory subunit 10B [Bactrocera cucurbitae] &gt;gi|751786054|ref|XP_011202390.1| PREDICTED: LOW QUALITY PROTEIN: 26S protease regulatory subunit 10B-like [Bactrocera dorsalis] &gt;gi|929349785|ref|XP_014102456.1| PREDICTED: 26S protease regulatory subunit 10B [Bactrocera oleae]
CL5495.Contig2_All	53.17	gi|906464283|gb|KNC26140.1|	697.582	0	hypothetical protein FF38_12227 [Lucilia cuprina]
CL11245.Contig1_All	53.16	gi|906459630|gb|KNC22570.1|	1280.39	0	Integrin beta-PS, partial [Lucilia cuprina]
Unigene17022_All	53.14	gi|195435970|ref|XP_002065951.1|	1208.74	0	uncharacterized protein Dwil_GK20971 [Drosophila willistoni] &gt;gi|194162036|gb|EDW76937.1| uncharacterized protein Dwil_GK20971 [Drosophila willistoni]
CL5618.Contig2_All	53.12	gi|751442143|ref|XP_011195698.1|	244.588	2.75924e-112	PREDICTED: sialin [Bactrocera cucurbitae] &gt;gi|751442145|ref|XP_011195699.1| PREDICTED: sialin [Bactrocera cucurbitae] &gt;gi|751442147|ref|XP_011195700.1| PREDICTED: sialin [Bactrocera cucurbitae] &gt;gi|751442149|ref|XP_011195702.1| PREDICTED: sialin [Bactrocera cucurbitae]
CL11069.Contig3_All	53.07	gi|929350259|ref|XP_014102717.1|	553.903	5.42268e-155	PREDICTED: sodium/potassium-transporting ATPase subunit beta-2 isoform X1 [Bactrocera oleae]
CL1599.Contig10_All	53.06	gi|498984545|ref|XP_004530391.1|	87.0409	3.67285e-15	PREDICTED: odorant receptor 33b-like [Ceratitis capitata]
Unigene10842_All	53.02	gi|195398777|ref|XP_002057997.1|	198.364	3.65833e-49	uncharacterized protein Dvir_GJ15736 [Drosophila virilis] &gt;gi|194150421|gb|EDW66105.1| uncharacterized protein Dvir_GJ15736 [Drosophila virilis]
CL6226.Contig2_All	52.99	gi|751464636|ref|XP_011187268.1|	348.206	5.48993e-93	PREDICTED: eukaryotic translation initiation factor 4H isoform X1 [Bactrocera cucurbitae]
CL10988.Contig1_All	52.84	gi|1000207360|gb|KXJ78034.1|	731.095	0	hypothetical protein RP20_CCG005821 [Aedes albopictus]
Unigene12695_All	52.77	gi|557762556|ref|XP_005180992.1|	480.33	4.6555e-133	PREDICTED: annexin B10-like [Musca domestica]
Unigene10289_All	52.74	gi|929349103|ref|XP_014102082.1|	171.785	1.16217e-40	PREDICTED: protein transport protein Sec61 subunit beta [Bactrocera oleae]
Unigene1133_All	52.71	-	-	-	-
CL4574.Contig1_All	52.71	gi|751803128|ref|XP_011211688.1|	677.937	0	PREDICTED: LOW QUALITY PROTEIN: segmentation protein cap&apos;n&apos;collar [Bactrocera dorsalis]
Unigene13702_All	52.7	gi|1000199347|gb|KXJ72606.1|	345.51	9.77804e-93	hypothetical protein RP20_CCG017591 [Aedes albopictus]
Unigene15627_All	52.66	gi|158285312|ref|XP_001687876.1|	689.493	0	AGAP007633-PE [Anopheles gambiae str. PEST] &gt;gi|157019931|gb|EDO64525.1| AGAP007633-PE [Anopheles gambiae str. PEST]
CL10528.Contig1_All	52.65	gi|498969818|ref|XP_004526656.1|	690.649	0	PREDICTED: dnaJ homolog subfamily C member 7 isoform X1 [Ceratitis capitata]
Unigene15323_All	52.61	gi|964138944|ref|XP_014764252.1|	642.114	0	uncharacterized protein Dana_GF10339, isoform B [Drosophila ananassae] &gt;gi|939222528|gb|KPU78360.1| uncharacterized protein Dana_GF10339, isoform B [Drosophila ananassae]
CL118.Contig128_All	52.55	gi|668464402|gb|KFB51763.1|	832.402	0	AGAP007538-PA-like protein [Anopheles sinensis]
CL11356.Contig1_All	52.54	gi|925673237|gb|KOX70804.1|	583.178	3.76704e-163	Phosphatidylinositol 3-kinase regulatory subunit alpha [Melipona quadrifasciata]
CL98.Contig1_All	52.4	gi|968103221|ref|XP_015027152.1|	521.931	1.62197e-144	LOW QUALITY PROTEIN: uncharacterized protein Dvir_GJ23264, partial [Drosophila virilis] &gt;gi|946566352|gb|KRF83106.1| LOW QUALITY PROTEIN: uncharacterized protein Dvir_GJ23264, partial [Drosophila virilis]
Unigene9713_All	52.4	gi|906459376|gb|KNC22384.1|	317.005	5.87153e-84	hypothetical protein FF38_08807 [Lucilia cuprina]
Unigene11221_All	52.31	gi|170034561|ref|XP_001845142.1|	275.404	4.89297e-72	DC2 protein [Culex quinquefasciatus] &gt;gi|167875923|gb|EDS39306.1| DC2 protein [Culex quinquefasciatus]
Unigene12460_All	52.29	gi|557762402|ref|XP_005180915.1|	534.643	3.25361e-149	PREDICTED: rabenosyn-5 [Musca domestica]
Unigene14342_All	52.28	gi|195445080|ref|XP_002070163.1|	461.07	4.52632e-127	uncharacterized protein Dwil_GK11904 [Drosophila willistoni] &gt;gi|194166248|gb|EDW81149.1| uncharacterized protein Dwil_GK11904 [Drosophila willistoni]
CL6302.Contig1_All	52.28	gi|969488553|ref|XP_002093260.2|	161.384	1.07086e-36	LOW QUALITY PROTEIN: uncharacterized protein Dyak_GE20871 [Drosophila yakuba] &gt;gi|948555656|gb|EDW92972.2| LOW QUALITY PROTEIN: uncharacterized protein Dyak_GE20871 [Drosophila yakuba]
Unigene11263_All	52.25	gi|498928461|ref|XP_004518403.1|	246.128	4.54555e-63	PREDICTED: mediator of RNA polymerase II transcription subunit 22 [Ceratitis capitata]
Unigene17065_All	52.25	gi|929349743|ref|XP_014102433.1|	1215.68	0	PREDICTED: uncharacterized protein LOC106627008 [Bactrocera oleae] &gt;gi|929349745|ref|XP_014102434.1| PREDICTED: uncharacterized protein LOC106627008 [Bactrocera oleae]
CL89.Contig146_All	52.24	gi|906474850|gb|KNC34338.1|	68.5514	7.14326e-09	hypothetical protein FF38_05976 [Lucilia cuprina]
Unigene11464_All	52.23	gi|929369932|ref|XP_014094831.1|	474.937	2.72752e-131	PREDICTED: transcriptional activator protein Pur-alpha isoform X3 [Bactrocera oleae]
Unigene16033_All	52.19	gi|557780254|ref|XP_005189749.1|	936.021	0	PREDICTED: signal recognition particle 54 kDa protein [Musca domestica]
Unigene16903_All	52.18	gi|751449420|ref|XP_011178940.1|	2359.72	0	PREDICTED: furin-like protease 2, partial [Bactrocera cucurbitae]
CL5055.Contig3_All	52.1	gi|929374511|ref|XP_014097321.1|	163.696	3.8237e-38	PREDICTED: acyl carrier protein, mitochondrial isoform X3 [Bactrocera oleae] &gt;gi|929374513|ref|XP_014097322.1| PREDICTED: acyl carrier protein, mitochondrial isoform X3 [Bactrocera oleae]
Unigene11421_All	52.09	-	-	-	-
Unigene12100_All	52.08	gi|91087427|ref|XP_975678.1|	287.73	2.30891e-75	PREDICTED: ADP-ribosylation factor-like protein 6 [Tribolium castaneum]
CL8175.Contig1_All	51.95	gi|751451073|ref|XP_011179848.1|	620.542	4.2473e-175	PREDICTED: protein no-on-transient A-like isoform X3 [Bactrocera cucurbitae]
Unigene12073_All	51.94	gi|170038035|ref|XP_001846859.1|	2523.43	0	vacuolar sorting protein [Culex quinquefasciatus] &gt;gi|167881445|gb|EDS44828.1| vacuolar sorting protein [Culex quinquefasciatus]
Unigene13763_All	51.91	gi|498939415|ref|XP_004521182.1|	234.187	6.23582e-59	PREDICTED: proline-rich extensin-like protein EPR1 [Ceratitis capitata]
Unigene16162_All	51.89	gi|568247917|gb|ETN57829.1|	354.369	8.02772e-95	scarface [Anopheles darlingi]
CL390.Contig11_All	51.88	gi|951538257|ref|XP_014472349.1|	396.356	7.33753e-108	PREDICTED: uncharacterized protein LOC106743225 isoform X2 [Dinoponera quadriceps]
CL116.Contig3_All	51.86	gi|807020622|ref|XP_012154834.1|	719.924	0	PREDICTED: uncharacterized protein LOC101463042 isoform X1 [Ceratitis capitata]
Unigene11333_All	51.84	gi|499006450|ref|XP_004535827.1|	671.003	0	PREDICTED: dolichyl-diphosphooligosaccharide--protein glycosyltransferase subunit 2 [Ceratitis capitata]
CL10513.Contig2_All	51.84	gi|751798308|ref|XP_011209063.1|	1658.27	0	PREDICTED: phospholipase D2 isoform X3 [Bactrocera dorsalis] &gt;gi|751798310|ref|XP_011209065.1| PREDICTED: phospholipase D2 isoform X3 [Bactrocera dorsalis]
CL111.Contig2_All	51.81	gi|749788969|ref|XP_011147861.1|	232.261	8.72669e-94	PREDICTED: histone-lysine N-methyltransferase SETMAR-like [Harpegnathos saltator]
CL3799.Contig1_All	51.8	gi|906458999|gb|KNC22100.1|	266.159	1.26444e-68	hypothetical protein FF38_13535 [Lucilia cuprina]
CL6692.Contig2_All	51.76	gi|1000192166|gb|KXJ69211.1|	619.387	8.12059e-175	hypothetical protein RP20_CCG028315 [Aedes albopictus]
Unigene13892_All	51.72	gi|125811497|ref|XP_001361891.1|	266.159	5.47042e-69	uncharacterized protein Dpse_GA17485 [Drosophila pseudoobscura pseudoobscura] &gt;gi|54637067|gb|EAL26470.1| uncharacterized protein Dpse_GA17485 [Drosophila pseudoobscura pseudoobscura]
Unigene16221_All	51.71	gi|906470833|gb|KNC31299.1|	908.286	0	hypothetical protein FF38_14342 [Lucilia cuprina]
Unigene1321_All	51.63	gi|969514182|ref|XP_001353591.3|	777.704	0	LOW QUALITY PROTEIN: uncharacterized protein Dpse_GA10887 [Drosophila pseudoobscura pseudoobscura] &gt;gi|950779035|gb|EAL31104.3| LOW QUALITY PROTEIN: uncharacterized protein Dpse_GA10887 [Drosophila pseudoobscura pseudoobscura]
Unigene12651_All	51.61	gi|157117827|ref|XP_001653055.1|	599.742	3.40937e-169	AAEL001334-PA [Aedes aegypti] &gt;gi|108883319|gb|EAT47544.1| AAEL001334-PA [Aedes aegypti]
Unigene11429_All	51.57	gi|668458847|gb|KFB46710.1|	299.671	6.27195e-79	AGAP003088-PA-like protein [Anopheles sinensis]
CL9213.Contig1_All	51.57	gi|498934425|ref|XP_004519873.1|	123.635	1.24424e-25	PREDICTED: stress-associated endoplasmic reticulum protein 2 [Ceratitis capitata] &gt;gi|751439034|ref|XP_011182049.1| PREDICTED: stress-associated endoplasmic reticulum protein 2 [Bactrocera cucurbitae] &gt;gi|751788299|ref|XP_011203603.1| PREDICTED: stress-associated endoplasmic reticulum protein 2 [Bactrocera dorsalis] &gt;gi|751788301|ref|XP_011203604.1| PREDICTED: stress-associated endoplasm…
Unigene16522_All	51.54	gi|74486581|gb|ABA12155.1|	392.504	1.52252e-106	47 kDa salivary pyrophosphatase-like protein SP132 [Phlebotomus argentipes]
Unigene11145_All	51.54	gi|668447288|gb|KFB37113.1|	264.618	6.94599e-69	AGAP003770-PA-like protein [Anopheles sinensis]
Unigene14615_All	51.51	gi|498996323|ref|XP_004533331.1|	929.858	0	PREDICTED: cleft lip and palate transmembrane protein 1 homolog [Ceratitis capitata]
CL9533.Contig1_All	51.47	gi|195498328|ref|XP_002096474.1|	766.533	0	uncharacterized protein Dyak_GE25689, isoform A [Drosophila yakuba] &gt;gi|194182575|gb|EDW96186.1| uncharacterized protein Dyak_GE25689, isoform A [Drosophila yakuba]
Unigene12096_All	51.46	gi|499011352|ref|XP_004537029.1|	838.565	0	PREDICTED: eukaryotic translation initiation factor 2 subunit 3 isoform X2 [Ceratitis capitata]
CL2186.Contig1_All	51.38	gi|929356580|ref|XP_014087506.1|	1297.72	0	PREDICTED: dolichyl-diphosphooligosaccharide--protein glycosyltransferase subunit STT3A isoform X1 [Bactrocera oleae]
Unigene15147_All	51.35	gi|968071475|ref|XP_002071958.2|	446.432	1.37566e-122	uncharacterized protein Dwil_GK22574, isoform B [Drosophila willistoni] &gt;gi|946585715|gb|EDW82944.2| uncharacterized protein Dwil_GK22574, isoform B [Drosophila willistoni]
CL10282.Contig2_All	51.33	gi|498964851|ref|XP_004525480.1|	483.797	4.10078e-134	PREDICTED: eukaryotic translation initiation factor 2 subunit 2 [Ceratitis capitata]
Unigene13140_All	51.3	gi|906474208|gb|KNC33850.1|	436.802	2.89e-120	hypothetical protein FF38_14048 [Lucilia cuprina]
CL7436.Contig2_All	51.28	gi|195041495|ref|XP_001991266.1|	135.961	6.17831e-29	GH12151 [Drosophila grimshawi] &gt;gi|193901024|gb|EDV99890.1| GH12151 [Drosophila grimshawi]
CL6138.Contig2_All	51.27	-	-	-	-
CL7647.Contig2_All	51.23	gi|907720531|ref|XP_013112855.1|	240.736	1.02739e-60	PREDICTED: microtubule-associated protein Jupiter isoform X6 [Stomoxys calcitrans]
Unigene12738_All	51.23	gi|498937301|ref|XP_004520617.1|	299.671	7.11479e-79	PREDICTED: ubiquinone biosynthesis protein COQ9, mitochondrial [Ceratitis capitata]
CL7752.Contig1_All	51.21	gi|751461955|ref|XP_011185806.1|	2665.57	0	PREDICTED: uncharacterized protein LOC105214212 [Bactrocera cucurbitae]
Unigene14098_All	51.21	gi|939264733|ref|XP_014252380.1|	627.861	1.57872e-177	PREDICTED: probable medium-chain specific acyl-CoA dehydrogenase, mitochondrial [Cimex lectularius]
Unigene11354_All	51.09	gi|170030960|ref|XP_001843355.1|	289.271	6.62401e-76	presqualene diphosphate phosphatase [Culex quinquefasciatus] &gt;gi|167868835|gb|EDS32218.1| presqualene diphosphate phosphatase [Culex quinquefasciatus]
CL7192.Contig1_All	51.07	gi|907665901|ref|XP_013103474.1|	243.432	5.76398e-62	PREDICTED: anamorsin homolog [Stomoxys calcitrans]
Unigene13520_All	50.94	gi|907712314|ref|XP_013111604.1|	254.603	2.50023e-65	PREDICTED: UPF0687 protein C20orf27 homolog [Stomoxys calcitrans] &gt;gi|907712317|ref|XP_013111605.1| PREDICTED: UPF0687 protein C20orf27 homolog [Stomoxys calcitrans] &gt;gi|907712320|ref|XP_013111606.1| PREDICTED: UPF0687 protein C20orf27 homolog [Stomoxys calcitrans]
CL10940.Contig2_All	50.93	gi|195130183|ref|XP_002009532.1|	130.183	1.79367e-28	uncharacterized protein Dmoj_GI15183 [Drosophila mojavensis] &gt;gi|193907982|gb|EDW06849.1| uncharacterized protein Dmoj_GI15183 [Drosophila mojavensis]
CL456.Contig21_All	50.9	gi|929360649|ref|XP_014089739.1|	761.14	0	PREDICTED: fasciclin-1 isoform X2 [Bactrocera oleae]
CL8174.Contig1_All	50.83	gi|557778594|ref|XP_005188926.1|	270.011	5.3723e-70	PREDICTED: ORM1-like protein [Musca domestica] &gt;gi|557778596|ref|XP_005188927.1| PREDICTED: ORM1-like protein [Musca domestica] &gt;gi|557778598|ref|XP_005188928.1| PREDICTED: ORM1-like protein [Musca domestica] &gt;gi|755890115|ref|XP_011294717.1| PREDICTED: ORM1-like protein [Musca domestica]
CL8881.Contig1_All	50.81	gi|499014017|ref|XP_004537680.1|	912.524	0	PREDICTED: kinesin light chain isoform X1 [Ceratitis capitata]
CL1344.Contig3_All	50.8	gi|557754557|ref|XP_005177021.1|	1432.93	0	PREDICTED: multiple epidermal growth factor-like domains protein 10 isoform X3 [Musca domestica]
CL6376.Contig2_All	50.75	gi|907673440|ref|XP_013104929.1|	124.405	3.38078e-26	PREDICTED: uncharacterized protein LOC106085288 [Stomoxys calcitrans]
Unigene756_All	50.73	gi|929350704|ref|XP_014102966.1|	249.595	1.36796e-63	PREDICTED: transmembrane protein 35 [Bactrocera oleae]
Unigene16004_All	50.73	gi|907604154|ref|XP_013106923.1|	502.671	1.07657e-139	PREDICTED: venom serine protease Bi-VSP-like isoform X1 [Stomoxys calcitrans]
Unigene12138_All	50.72	gi|607353155|gb|EZA47975.1|	365.925	5.50077e-99	Vacuolar protein sorting-associated protein [Cerapachys biroi]
Unigene14940_All	50.68	gi|659105553|gb|AID61281.1|	668.307	0	ionotropic receptor [Calliphora stygia]
CL6224.Contig1_All	50.51	gi|751462986|ref|XP_011186371.1|	181.03	4.33717e-43	PREDICTED: transcription elongation factor B polypeptide 2 [Bactrocera cucurbitae]
Unigene887_All	50.5	gi|557756536|ref|XP_005178004.1|	712.605	0	PREDICTED: putative aminopeptidase W07G4.4 [Musca domestica] &gt;gi|755858842|ref|XP_011290244.1| PREDICTED: putative aminopeptidase W07G4.4 [Musca domestica]
CL4165.Contig1_All	50.45	gi|907695999|ref|XP_013109011.1|	430.254	2.97477e-118	PREDICTED: pyrroline-5-carboxylate reductase [Stomoxys calcitrans] &gt;gi|907696002|ref|XP_013109012.1| PREDICTED: pyrroline-5-carboxylate reductase [Stomoxys calcitrans]
CL6329.Contig1_All	50.43	gi|557782449|ref|XP_005190837.1|	442.195	8.72793e-122	PREDICTED: 1,5-anhydro-D-fructose reductase [Musca domestica] &gt;gi|755899102|ref|XP_011295550.1| PREDICTED: 1,5-anhydro-D-fructose reductase [Musca domestica]
CL1278.Contig5_All	50.37	gi|807043376|ref|XP_012161987.1|	322.783	1.83378e-85	PREDICTED: uncharacterized protein LOC101456543 [Ceratitis capitata]
Unigene14260_All	50.31	gi|751789845|ref|XP_011204450.1|	197.593	2.42154e-48	PREDICTED: putative phospholipase B-like lamina ancestor [Bactrocera dorsalis]
Unigene11286_All	50.25	gi|198452567|ref|XP_002137500.1|	212.231	7.38082e-53	uncharacterized protein Dpse_GA26510 [Drosophila pseudoobscura pseudoobscura] &gt;gi|198131982|gb|EDY68058.1| uncharacterized protein Dpse_GA26510 [Drosophila pseudoobscura pseudoobscura]
Unigene8539_All	50.24	gi|557778453|ref|XP_005188857.1|	97.4413	7.65145e-19	PREDICTED: cytochrome c oxidase subunit 7A1, mitochondrial [Musca domestica]
Unigene14800_All	50.21	gi|751452254|ref|XP_011180485.1|	531.946	1.91514e-148	PREDICTED: rab proteins geranylgeranyltransferase component A [Bactrocera cucurbitae]
CL4961.Contig1_All	50.11	gi|907624128|ref|XP_013097820.1|	60.4622	4.91292e-07	PREDICTED: uncharacterized protein LOC106080803 [Stomoxys calcitrans]
CL10940.Contig1_All	50.09	gi|195130183|ref|XP_002009532.1|	130.183	2.0126e-28	uncharacterized protein Dmoj_GI15183 [Drosophila mojavensis] &gt;gi|193907982|gb|EDW06849.1| uncharacterized protein Dmoj_GI15183 [Drosophila mojavensis]
Unigene9909_All	50.02	gi|568254788|gb|ETN63700.1|	424.861	1.44809e-116	cytochrome c-type heme lyase [Anopheles darlingi]
Unigene17636_All	49.95	gi|751776051|ref|XP_011214703.1|	1273.46	0	PREDICTED: elongation factor G, mitochondrial [Bactrocera dorsalis]
Unigene12775_All	49.95	gi|913306911|ref|XP_013183914.1|	302.753	1.11455e-79	PREDICTED: 1,2-dihydroxy-3-keto-5-methylthiopentene dioxygenase-like [Amyelois transitella]
Unigene14236_All	49.89	gi|568259599|gb|ETN67484.1|	435.647	1.55457e-119	hypothetical protein AND_000700 [Anopheles darlingi]
Unigene1003_All	49.86	gi|157115794|ref|XP_001652700.1|	129.413	3.91458e-27	AAEL007343-PA [Aedes aegypti] &gt;gi|108876768|gb|EAT40993.1| AAEL007343-PA [Aedes aegypti]
Unigene12924_All	49.84	gi|751779457|ref|XP_011198815.1|	206.068	4.54494e-51	PREDICTED: probable 39S ribosomal protein L49, mitochondrial [Bactrocera dorsalis]
Unigene10585_All	49.75	gi|195433677|ref|XP_002064834.1|	500.36	5.03734e-139	uncharacterized protein Dwil_GK15146 [Drosophila willistoni] &gt;gi|194160919|gb|EDW75820.1| uncharacterized protein Dwil_GK15146 [Drosophila willistoni]
Unigene13937_All	49.74	gi|498963414|ref|XP_004525196.1|	117.087	3.8839e-24	PREDICTED: tRNA (guanine(37)-N1)-methyltransferase [Ceratitis capitata]
CL6635.Contig1_All	49.66	gi|668447220|gb|KFB37065.1|	760.37	0	hypothetical protein ZHAS_00004264 [Anopheles sinensis]
Unigene11924_All	49.65	gi|907734338|ref|XP_013115254.1|	132.109	1.6827e-28	PREDICTED: protein phosphatase 1 regulatory subunit 11 [Stomoxys calcitrans]
Unigene16457_All	49.6	gi|751464348|ref|XP_011187116.1|	608.986	1.68756e-171	PREDICTED: protein croquemort-like [Bactrocera cucurbitae]
Unigene17401_All	49.57	gi|498936453|ref|XP_004520392.1|	735.717	0	PREDICTED: protein kinase shaggy isoform X1 [Ceratitis capitata] &gt;gi|498936455|ref|XP_004520393.1| PREDICTED: protein kinase shaggy isoform X1 [Ceratitis capitata] &gt;gi|498936457|ref|XP_004520394.1| PREDICTED: protein kinase shaggy isoform X1 [Ceratitis capitata] &gt;gi|498936459|ref|XP_004520395.1| PREDICTED: protein kinase shaggy isoform X1 [Ceratitis capitata] &gt;gi|498936461|ref|XP_0045…
CL11069.Contig2_All	49.56	gi|929350259|ref|XP_014102717.1|	553.903	5.22534e-155	PREDICTED: sodium/potassium-transporting ATPase subunit beta-2 isoform X1 [Bactrocera oleae]
Unigene11251_All	49.56	gi|557753937|ref|XP_005176713.1|	330.102	2.83632e-88	PREDICTED: uncharacterized protein C16orf52 homolog A [Musca domestica] &gt;gi|906469977|gb|KNC30601.1| hypothetical protein FF38_11968 [Lucilia cuprina]
Unigene16443_All	49.41	gi|751796467|ref|XP_011208050.1|	1059.28	0	PREDICTED: ATP-binding cassette sub-family F member 3 [Bactrocera dorsalis]
CL6392.Contig2_All	49.4	-	-	-	-
CL598.Contig1_All	49.37	gi|768430323|ref|XP_011556385.1|	69.3218	2.56303e-10	PREDICTED: uncharacterized protein LOC105387367 [Plutella xylostella]
Unigene16046_All	49.32	gi|110611264|gb|ABG77981.1|	711.449	0	alanine-glyoxylate transaminase 2 [Glossina morsitans morsitans]
Unigene7685_All	49.31	gi|195145818|ref|XP_002013887.1|	150.214	1.26278e-34	GL24382 [Drosophila persimilis] &gt;gi|198451756|ref|XP_002137357.1| l(3)87Df [Drosophila pseudoobscura pseudoobscura] &gt;gi|194102830|gb|EDW24873.1| GL24382 [Drosophila persimilis] &gt;gi|198131631|gb|EDY67915.1| l(3)87Df [Drosophila pseudoobscura pseudoobscura]
Unigene12719_All	49.31	gi|157132760|ref|XP_001662631.1|	207.994	7.02185e-51	AAEL012518-PA [Aedes aegypti] &gt;gi|108871076|gb|EAT35301.1| AAEL012518-PA [Aedes aegypti]
CL11574.Contig1_All	49.27	gi|21357907|ref|NP_650503.1|	1275.77	0	heavy metal tolerance factor 1 [Drosophila melanogaster] &gt;gi|7300071|gb|AAF55241.1| heavy metal tolerance factor 1 [Drosophila melanogaster] &gt;gi|19527665|gb|AAL89947.1| SD08058p [Drosophila melanogaster] &gt;gi|189909196|gb|ACE60575.1| heavy metal tolerance factor 1 [Drosophila melanogaster]
CL94.Contig4_All	49.27	gi|751449252|ref|XP_011178850.1|	3092.75	0	PREDICTED: CCR4-NOT transcription complex subunit 1 isoform X1 [Bactrocera cucurbitae]
Unigene13210_All	49.27	gi|568260163|gb|ETN67935.1|	398.667	2.35001e-108	taz protein [Anopheles darlingi]
Unigene11270_All	49.26	gi|907617134|ref|XP_013119163.1|	389.423	1.01868e-105	PREDICTED: FK506-binding protein 2 [Stomoxys calcitrans]
CL6202.Contig1_All	49.23	gi|755867210|ref|XP_011291370.1|	302.753	9.45501e-80	PREDICTED: probable pseudouridine-5&apos;-monophosphatase isoform X2 [Musca domestica]
CL110.Contig2_All	49.15	gi|939683295|ref|XP_014299688.1|	236.884	4.53158e-60	PREDICTED: uncharacterized protein LOC106694084 [Microplitis demolitor]
Unigene15279_All	49.14	gi|125978235|ref|XP_001353150.1|	70.4774	7.66382e-10	uncharacterized protein Dpse_GA20701 [Drosophila pseudoobscura pseudoobscura] &gt;gi|54641902|gb|EAL30651.1| uncharacterized protein Dpse_GA20701 [Drosophila pseudoobscura pseudoobscura]
Unigene16865_All	49.12	gi|557764679|ref|XP_005182046.1|	418.698	4.20538e-114	PREDICTED: protein unzipped [Musca domestica] &gt;gi|755870783|ref|XP_011291881.1| PREDICTED: protein unzipped [Musca domestica]
CL11298.Contig2_All	49.11	gi|968071300|ref|XP_015032449.1|	385.185	7.88998e-104	uncharacterized protein Dwil_GK27265 [Drosophila willistoni] &gt;gi|946586290|gb|KRF99941.1| uncharacterized protein Dwil_GK27265 [Drosophila willistoni]
CL6646.Contig2_All	49.05	gi|498985679|ref|XP_004530662.1|	329.717	1.45146e-87	PREDICTED: sorting nexin-12 [Ceratitis capitata] &gt;gi|751459273|ref|XP_011184343.1| PREDICTED: sorting nexin-12 [Bactrocera cucurbitae] &gt;gi|751786514|ref|XP_011202642.1| PREDICTED: sorting nexin-12 [Bactrocera dorsalis] &gt;gi|751786516|ref|XP_011202643.1| PREDICTED: sorting nexin-12 [Bactrocera dorsalis] &gt;gi|751786518|ref|XP_011202644.1| PREDICTED: sorting nexin-12 [Bactrocera dorsalis] …
CL7812.Contig1_All	49.04	gi|498935622|ref|XP_004520185.1|	753.436	0	PREDICTED: sodium-dependent nutrient amino acid transporter 1 isoform X2 [Ceratitis capitata] &gt;gi|807019541|ref|XP_012162973.1| PREDICTED: sodium-dependent nutrient amino acid transporter 1 isoform X2 [Ceratitis capitata]
CL4696.Contig1_All	48.99	gi|195108347|ref|XP_001998754.1|	322.783	7.34464e-86	uncharacterized protein Dmoj_GI23456 [Drosophila mojavensis] &gt;gi|193915348|gb|EDW14215.1| uncharacterized protein Dmoj_GI23456 [Drosophila mojavensis]
Unigene12453_All	48.99	gi|157125804|ref|XP_001660790.1|	312.383	1.22534e-82	AAEL002010-PA [Aedes aegypti] &gt;gi|108882643|gb|EAT46868.1| AAEL002010-PA [Aedes aegypti]
CL11692.Contig1_All	48.98	gi|906465273|gb|KNC26954.1|	403.29	8.43454e-122	hypothetical protein FF38_12706 [Lucilia cuprina]
CL6138.Contig1_All	48.97	-	-	-	-
CL7287.Contig1_All	48.96	gi|964136403|ref|XP_001956953.2|	381.719	1.41771e-103	uncharacterized protein Dana_GF10177 [Drosophila ananassae] &gt;gi|939222284|gb|EDV39759.2| uncharacterized protein Dana_GF10177 [Drosophila ananassae]
CL4968.Contig1_All	48.94	gi|906466477|gb|KNC27898.1|	266.159	9.6255e-69	Nucleoplasmin-like protein [Lucilia cuprina]
CL3917.Contig2_All	48.94	gi|907682311|ref|XP_013106509.1|	662.914	0	PREDICTED: troponin T, skeletal muscle isoform X1 [Stomoxys calcitrans]
Unigene11176_All	48.9	gi|195027009|ref|XP_001986388.1|	84.7297	2.80283e-14	GH20553 [Drosophila grimshawi] &gt;gi|193902388|gb|EDW01255.1| GH20553 [Drosophila grimshawi]
Unigene15965_All	48.9	gi|906461032|gb|KNC23612.1|	820.846	0	hypothetical protein FF38_00956 [Lucilia cuprina]
Unigene15194_All	48.88	gi|157115980|ref|XP_001652744.1|	695.656	0	AAEL007393-PA [Aedes aegypti] &gt;gi|108876684|gb|EAT40909.1| AAEL007393-PA [Aedes aegypti]
Unigene9614_All	48.86	gi|906467479|gb|KNC28704.1|	565.459	8.81062e-159	putative actin-related protein 2/3 complex subunit 2 [Lucilia cuprina]
CL4596.Contig1_All	48.85	gi|751440569|ref|XP_011190352.1|	2981.05	0	PREDICTED: chromodomain-helicase-DNA-binding protein Mi-2 homolog [Bactrocera cucurbitae]
Unigene11219_All	48.85	-	-	-	-
CL4162.Contig1_All	48.83	gi|906463134|gb|KNC25267.1|	64.6994	6.55941e-08	hypothetical protein FF38_01481 [Lucilia cuprina]
CL10984.Contig2_All	48.83	gi|499006861|ref|XP_004535927.1|	563.148	1.66832e-157	PREDICTED: homeotic protein distal-less isoform X5 [Ceratitis capitata]
CL9857.Contig3_All	48.8	gi|751463374|ref|XP_011186582.1|	279.641	6.06435e-73	PREDICTED: probable elongation factor 1-delta isoform X3 [Bactrocera cucurbitae]
Unigene12446_All	48.8	gi|751776977|ref|XP_011197474.1|	295.819	2.14108e-77	PREDICTED: Krueppel-like factor 10 [Bactrocera dorsalis]
Unigene12788_All	48.75	gi|751778265|ref|XP_011198169.1|	476.478	9.92325e-132	PREDICTED: chondroitin proteoglycan-2-like [Bactrocera dorsalis] &gt;gi|751778267|ref|XP_011198170.1| PREDICTED: chondroitin proteoglycan-2-like [Bactrocera dorsalis] &gt;gi|751778269|ref|XP_011198171.1| PREDICTED: chondroitin proteoglycan-2-like [Bactrocera dorsalis] &gt;gi|751778271|ref|XP_011198172.1| PREDICTED: chondroitin proteoglycan-2-like [Bactrocera dorsalis]
CL11446.Contig1_All	48.72	gi|161080349|ref|NP_001097467.1|	915.605	0	glucose transporter 1, isoform D [Drosophila melanogaster] &gt;gi|158028392|gb|ABW08432.1| glucose transporter 1, isoform D [Drosophila melanogaster]
Unigene15220_All	48.7	gi|195456852|ref|XP_002075316.1|	366.696	1.086e-98	uncharacterized protein Dwil_GK17378 [Drosophila willistoni] &gt;gi|194171401|gb|EDW86302.1| uncharacterized protein Dwil_GK17378 [Drosophila willistoni]
Unigene11709_All	48.67	gi|751770692|ref|XP_011200947.1|	176.022	5.2243e-42	PREDICTED: probable prefoldin subunit 6 [Bactrocera dorsalis]
Unigene16215_All	48.67	gi|195386604|ref|XP_002051994.1|	535.798	1.20747e-149	cytochrome b5-related [Drosophila virilis] &gt;gi|194148451|gb|EDW64149.1| cytochrome b5-related [Drosophila virilis]
CL10624.Contig1_All	48.62	gi|751458716|ref|XP_011184040.1|	134.035	9.63234e-29	PREDICTED: putative cysteine proteinase CG12163 [Bactrocera cucurbitae]
CL11748.Contig1_All	48.6	gi|907735595|ref|XP_013115476.1|	410.223	6.24101e-112	PREDICTED: serpin B3 [Stomoxys calcitrans]
CL2020.Contig1_All	48.57	gi|444727028|gb|ELW67537.1|	371.318	1.82479e-100	Cell surface glycoprotein 1 [Tupaia chinensis]
Unigene13179_All	48.48	gi|157361503|gb|ABV44709.1|	143.665	8.0261e-32	18 kDa midgut protein [Phlebotomus papatasi]
CL6040.Contig2_All	48.47	gi|906458504|gb|KNC21699.1|	1230.7	0	hypothetical protein FF38_09753 [Lucilia cuprina]
Unigene859_All	48.47	gi|906460855|gb|KNC23489.1|	152.525	2.35809e-38	hypothetical protein FF38_04779 [Lucilia cuprina]
CL5142.Contig1_All	48.37	gi|755858969|ref|XP_011290265.1|	3982.56	0	PREDICTED: E3 ubiquitin-protein ligase HECTD1 isoform X4 [Musca domestica]
Unigene10365_All	48.3	gi|332374164|gb|AEE62223.1|	231.106	3.27605e-58	unknown [Dendroctonus ponderosae]
Unigene12115_All	48.21	gi|929379475|ref|XP_014100063.1|	320.087	2.4554e-85	PREDICTED: coatomer subunit zeta-1 [Bactrocera oleae]
CL5545.Contig1_All	48.14	gi|557784704|ref|XP_005191954.1|	300.442	8.21785e-79	PREDICTED: NEDD4 family-interacting protein 1-like [Musca domestica] &gt;gi|557784712|ref|XP_005191958.1| PREDICTED: NEDD4 family-interacting protein 1-like [Musca domestica] &gt;gi|557784716|ref|XP_005191960.1| PREDICTED: NEDD4 family-interacting protein 1-like [Musca domestica]
Unigene13819_All	48.12	gi|751783959|ref|XP_011201249.1|	227.254	2.51365e-57	PREDICTED: uncharacterized protein LOC105224753 [Bactrocera dorsalis]
CL3126.Contig1_All	48.09	gi|751771158|ref|XP_011203633.1|	856.67	0	PREDICTED: eukaryotic translation initiation factor 4 gamma 3 isoform X1 [Bactrocera dorsalis] &gt;gi|751771160|ref|XP_011203642.1| PREDICTED: eukaryotic translation initiation factor 4 gamma 3 isoform X1 [Bactrocera dorsalis] &gt;gi|751771162|ref|XP_011203650.1| PREDICTED: eukaryotic translation initiation factor 4 gamma 3 isoform X1 [Bactrocera dorsalis] &gt;gi|751771164|ref|XP_011203658.1| PRE…
CL5177.Contig2_All	48.09	-	-	-	-
CL10759.Contig1_All	48.06	gi|195114246|ref|XP_002001678.1|	217.238	1.22829e-53	uncharacterized protein Dmoj_GI16980 [Drosophila mojavensis] &gt;gi|193912253|gb|EDW11120.1| uncharacterized protein Dmoj_GI16980 [Drosophila mojavensis]
Unigene16167_All	48.02	gi|557783807|ref|XP_005191510.1|	702.975	0	PREDICTED: uridine 5&apos;-monophosphate synthase [Musca domestica]
Unigene14111_All	48.01	gi|157361537|gb|ABV44726.1|	273.863	3.7903e-71	glutathione S-transferase-like protein [Phlebotomus papatasi]
Unigene10872_All	48	gi|751451789|ref|XP_011180237.1|	250.751	1.79733e-64	PREDICTED: AN1-type zinc finger protein 2A [Bactrocera cucurbitae]
Unigene11551_All	47.97	gi|906465007|gb|KNC26729.1|	506.908	6.33218e-141	F-actin-capping protein subunit alpha [Lucilia cuprina]
Unigene14815_All	47.94	gi|906472321|gb|KNC32471.1|	480.33	3.14939e-133	hypothetical protein FF38_00476 [Lucilia cuprina]
Unigene12901_All	47.92	gi|157117277|ref|XP_001653008.1|	97.8265	8.4779e-19	AAEL001314-PA [Aedes aegypti] &gt;gi|108883350|gb|EAT47575.1| AAEL001314-PA [Aedes aegypti]
CL2687.Contig2_All	47.91	gi|116008309|ref|NP_610937.4|	802.357	0	uncharacterized protein Dmel_CG30069 [Drosophila melanogaster] &gt;gi|113194649|gb|AAF58281.4| uncharacterized protein Dmel_CG30069 [Drosophila melanogaster]
Unigene10033_All	47.91	gi|906469885|gb|KNC30522.1|	428.328	1.69753e-117	hypothetical protein FF38_02796 [Lucilia cuprina]
Unigene10687_All	47.9	gi|499005284|ref|XP_004535540.1|	182.956	3.02371e-44	PREDICTED: BET1 homolog [Ceratitis capitata]
Unigene17175_All	47.87	gi|170035162|ref|XP_001845440.1|	842.417	0	conserved hypothetical protein [Culex quinquefasciatus] &gt;gi|167876992|gb|EDS40375.1| conserved hypothetical protein [Culex quinquefasciatus]
CL7143.Contig1_All	47.87	gi|568251339|gb|ETN60893.1|	238.81	3.50695e-60	profilin [Anopheles darlingi]
Unigene16269_All	47.84	gi|906459344|gb|KNC22357.1|	529.635	1.23215e-147	hypothetical protein FF38_02936 [Lucilia cuprina]
Unigene16896_All	47.82	gi|906467343|gb|KNC28588.1|	839.721	0	hypothetical protein FF38_05673, partial [Lucilia cuprina]
Unigene10540_All	47.82	gi|751465668|ref|XP_011187833.1|	312.383	8.93127e-83	PREDICTED: methylmalonic aciduria and homocystinuria type D homolog, mitochondrial [Bactrocera cucurbitae] &gt;gi|751465670|ref|XP_011187834.1| PREDICTED: methylmalonic aciduria and homocystinuria type D homolog, mitochondrial [Bactrocera cucurbitae]
CL5545.Contig2_All	47.8	gi|557784704|ref|XP_005191954.1|	300.442	8.01155e-79	PREDICTED: NEDD4 family-interacting protein 1-like [Musca domestica] &gt;gi|557784712|ref|XP_005191958.1| PREDICTED: NEDD4 family-interacting protein 1-like [Musca domestica] &gt;gi|557784716|ref|XP_005191960.1| PREDICTED: NEDD4 family-interacting protein 1-like [Musca domestica]
CL2576.Contig1_All	47.78	-	-	-	-
CL8108.Contig2_All	47.74	gi|1000203010|gb|KXJ74955.1|	430.254	7.91957e-118	hypothetical protein RP20_CCG012690 [Aedes albopictus]
Unigene14916_All	47.73	gi|498967795|ref|XP_004526154.1|	461.07	3.12883e-127	PREDICTED: multiple inositol polyphosphate phosphatase 1 [Ceratitis capitata]
CL10709.Contig1_All	47.72	gi|195349838|ref|XP_002041449.1|	65.855	1.04868e-08	GM10360 [Drosophila sechellia] &gt;gi|194123144|gb|EDW45187.1| GM10360 [Drosophila sechellia]
Unigene15586_All	47.7	gi|557784307|ref|XP_005191757.1|	858.596	0	PREDICTED: xaa-Pro aminopeptidase 1 [Musca domestica]
Unigene9737_All	47.66	gi|929368805|ref|XP_014094220.1|	255.758	6.02012e-66	PREDICTED: actin-related protein 2/3 complex subunit 5-like protein [Bactrocera oleae]
Unigene15664_All	47.55	gi|58388285|ref|XP_316177.2|	424.861	1.7184e-116	AGAP006117-PA [Anopheles gambiae str. PEST] &gt;gi|55238929|gb|EAA10911.2| AGAP006117-PA [Anopheles gambiae str. PEST]
CL6096.Contig1_All	47.51	gi|557775454|ref|XP_005187373.1|	107.071	9.7319e-22	PREDICTED: ATP synthase subunit epsilon, mitochondrial isoform X2 [Musca domestica]
Unigene11391_All	47.44	gi|751783178|ref|XP_011200828.1|	89.3521	2.07319e-16	PREDICTED: CCAAT/enhancer-binding protein gamma [Bactrocera dorsalis]
CL11339.Contig1_All	47.41	gi|662187869|ref|XP_008487583.1|	302.368	1.28627e-79	PREDICTED: ubiquitin-conjugating enzyme E2 N [Diaphorina citri]
CL7563.Contig5_All	47.37	gi|557771651|ref|XP_005185485.1|	3366.24	0	PREDICTED: putative glutamate synthase [NADPH] isoform X1 [Musca domestica]
CL5079.Contig1_All	47.32	gi|907695823|ref|XP_013108994.1|	1030.78	0	PREDICTED: ER membrane protein complex subunit 1 isoform X2 [Stomoxys calcitrans]
CL8484.Contig1_All	47.29	gi|1000199319|gb|KXJ72593.1|	887.871	0	hypothetical protein RP20_CCG017621 [Aedes albopictus]
Unigene15206_All	47.19	gi|498964272|ref|XP_004525364.1|	540.036	1.72009e-150	PREDICTED: division abnormally delayed protein [Ceratitis capitata]
Unigene15398_All	47.19	gi|751465012|ref|XP_011187478.1|	437.958	1.63904e-120	PREDICTED: glyoxylate reductase/hydroxypyruvate reductase isoform X2 [Bactrocera cucurbitae]
Unigene13530_All	47.12	gi|195107247|ref|XP_001998225.1|	391.349	1.74153e-106	uncharacterized protein Dmoj_GI23748 [Drosophila mojavensis] &gt;gi|193914819|gb|EDW13686.1| uncharacterized protein Dmoj_GI23748 [Drosophila mojavensis]
Unigene10360_All	47.11	gi|499003005|ref|XP_004534979.1|	301.212	2.76117e-79	PREDICTED: mitochondrial amidoxime-reducing component 1-like [Ceratitis capitata]
Unigene10677_All	47.1	gi|170040003|ref|XP_001847804.1|	224.172	2.03736e-56	26S proteasome non-ATPase regulatory subunit 9 [Culex quinquefasciatus] &gt;gi|167863584|gb|EDS26967.1| 26S proteasome non-ATPase regulatory subunit 9 [Culex quinquefasciatus]
Unigene14721_All	47.07	gi|498964945|ref|XP_004525493.1|	805.438	0	PREDICTED: transcription factor 25 [Ceratitis capitata] &gt;gi|807028541|ref|XP_012157263.1| PREDICTED: transcription factor 25 [Ceratitis capitata] &gt;gi|807028543|ref|XP_012157264.1| PREDICTED: transcription factor 25 [Ceratitis capitata]
Unigene13628_All	47.07	gi|498968729|ref|XP_004526386.1|	157.532	2.75864e-36	PREDICTED: dnaJ-like protein 60 isoform X3 [Ceratitis capitata]
Unigene10954_All	47.07	gi|149728109|gb|ABR28347.1|	563.148	7.19009e-158	mitogen-activated protein kinase [Lutzomyia longipalpis]
Unigene13895_All	47.05	gi|568258424|gb|ETN66555.1|	385.571	2.04655e-104	hypothetical protein AND_001654 [Anopheles darlingi]
CL2144.Contig1_All	47.03	gi|751788996|ref|XP_011203983.1|	505.753	8.50625e-141	PREDICTED: probable dynactin subunit 2 [Bactrocera dorsalis]
Unigene15225_All	46.97	gi|968106125|ref|XP_002051931.2|	1201.04	0	LOW QUALITY PROTEIN: uncharacterized protein Dvir_GJ17271 [Drosophila virilis] &gt;gi|946563786|gb|EDW64086.2| LOW QUALITY PROTEIN: uncharacterized protein Dvir_GJ17271 [Drosophila virilis]
CL6668.Contig1_All	46.96	gi|557759734|ref|XP_005179591.1|	1426.38	0	PREDICTED: protein transport protein Sec24C [Musca domestica]
CL10505.Contig2_All	46.95	gi|751456769|ref|XP_011182970.1|	416.387	1.46054e-113	PREDICTED: calcium release-activated calcium channel protein 1 isoform X2 [Bactrocera cucurbitae]
Unigene12309_All	46.94	gi|498983172|ref|XP_004530046.1|	350.517	5.34562e-94	PREDICTED: charged multivesicular body protein 3 [Ceratitis capitata]
Unigene15133_All	46.94	gi|751777095|ref|XP_011197541.1|	1576.99	0	PREDICTED: leucine-rich PPR motif-containing protein, mitochondrial [Bactrocera dorsalis]
CL6884.Contig1_All	46.91	gi|807029755|ref|XP_012157657.1|	498.434	7.76196e-138	PREDICTED: RNA-binding protein Musashi homolog Rbp6 isoform X4 [Ceratitis capitata]
Unigene12758_All	46.88	gi|498950249|ref|XP_004522985.1|	323.939	6.81003e-86	PREDICTED: syntaxin-12 [Ceratitis capitata]
Unigene15563_All	46.87	gi|665408518|ref|NP_001286038.1|	451.44	4.7716e-124	fasciclin 3, isoform G [Drosophila melanogaster] &gt;gi|599125527|gb|AHN54552.1| fasciclin 3, isoform G [Drosophila melanogaster]
CL9069.Contig1_All	46.85	-	-	-	-
Unigene14913_All	46.81	gi|358339569|dbj|GAA47606.1|	86.6557	4.63107e-14	hypothetical protein CLF_100574 [Clonorchis sinensis]
CL3185.Contig1_All	46.8	gi|1000194236|gb|KXJ69952.1|	198.749	3.13502e-48	hypothetical protein RP20_CCG025342 [Aedes albopictus]
CL4657.Contig2_All	46.8	gi|499011578|ref|XP_004537083.1|	338.961	1.57004e-90	PREDICTED: uncharacterized protein LOC101456241 [Ceratitis capitata]
CL7674.Contig2_All	46.8	gi|755875616|ref|XP_005183709.2|	151.369	9.34887e-35	PREDICTED: uncharacterized protein LOC101891991 [Musca domestica]
CL5756.Contig2_All	46.75	gi|442614707|ref|NP_001259118.1|	999.194	0	CG3655, isoform C [Drosophila melanogaster] &gt;gi|440216293|gb|AGB94964.1| CG3655, isoform C [Drosophila melanogaster]
CL9908.Contig1_All	46.72	gi|1000199243|gb|KXJ72550.1|	267.314	2.91785e-69	hypothetical protein RP20_CCG017713 [Aedes albopictus] &gt;gi|1000201058|gb|KXJ73679.1| hypothetical protein RP20_CCG015273 [Aedes albopictus]
Unigene11410_All	46.72	gi|498961245|ref|XP_004524771.1|	154.066	4.31657e-35	PREDICTED: uncharacterized protein LOC101460306 [Ceratitis capitata]
CL5406.Contig1_All	46.72	gi|906463435|gb|KNC25507.1|	1002.28	0	hypothetical protein FF38_00889 [Lucilia cuprina]
Unigene14712_All	46.71	gi|557752836|ref|XP_005176165.1|	957.592	0	PREDICTED: uncharacterized protein LOC101901668 isoform X4 [Musca domestica]
CL2925.Contig1_All	46.57	gi|751461931|ref|XP_011185793.1|	1286.17	0	PREDICTED: CD109 antigen isoform X8 [Bactrocera cucurbitae]
Unigene102_All	46.56	gi|557770849|ref|XP_005185087.1|	118.242	2.62485e-24	PREDICTED: uncharacterized protein LOC101896826 [Musca domestica]
CL9952.Contig1_All	46.55	gi|907668302|ref|XP_013103927.1|	778.474	0	PREDICTED: flotillin-1 isoform X1 [Stomoxys calcitrans] &gt;gi|907668305|ref|XP_013103928.1| PREDICTED: flotillin-1 isoform X1 [Stomoxys calcitrans] &gt;gi|907668308|ref|XP_013103930.1| PREDICTED: flotillin-1 isoform X1 [Stomoxys calcitrans]
Unigene10858_All	46.53	gi|751454425|ref|XP_011181685.1|	187.578	3.1363e-45	PREDICTED: transmembrane protein 256 homolog [Bactrocera cucurbitae]
CL4428.Contig2_All	46.53	gi|907648603|ref|XP_013101834.1|	644.04	0	PREDICTED: protein 5NUC-like [Stomoxys calcitrans]
CL6183.Contig1_All	46.52	gi|157107141|ref|XP_001649641.1|	327.791	2.07467e-87	AAEL014813-PA [Aedes aegypti] &gt;gi|157126352|ref|XP_001660871.1| AAEL010486-PA [Aedes aegypti] &gt;gi|108868725|gb|EAT32950.1| AAEL014813-PA [Aedes aegypti] &gt;gi|108873311|gb|EAT37536.1| AAEL010486-PA [Aedes aegypti]
Unigene11610_All	46.51	gi|386306178|gb|AFJ05120.1|	363.229	6.72813e-98	Zn-CuSOD [Bactrocera dorsalis]
CL943.Contig1_All	46.51	gi|906470046|gb|KNC30664.1|	335.88	1.41068e-89	Pyruvate kinase, partial [Lucilia cuprina]
Unigene10136_All	46.5	gi|58393228|ref|XP_319913.2|	170.629	7.21934e-41	AGAP009152-PA [Anopheles gambiae str. PEST] &gt;gi|55235489|gb|EAA14685.2| AGAP009152-PA [Anopheles gambiae str. PEST]
CL9864.Contig2_All	46.48	gi|968059404|ref|XP_001999088.2|	218.394	3.92652e-54	uncharacterized protein Dmoj_GI24319 [Drosophila mojavensis] &gt;gi|946588438|gb|EDW14549.2| uncharacterized protein Dmoj_GI24319 [Drosophila mojavensis]
Unigene15050_All	46.48	gi|568253097|gb|ETN62302.1|	426.402	8.95346e-117	3-hydroxyacyl-coa dehyrogenase [Anopheles darlingi]
Unigene15677_All	46.47	gi|807018985|ref|XP_004519910.2|	461.07	4.27654e-127	PREDICTED: SEC14-like protein 2 [Ceratitis capitata] &gt;gi|807018987|ref|XP_012162779.1| PREDICTED: SEC14-like protein 2 [Ceratitis capitata] &gt;gi|807018989|ref|XP_012162780.1| PREDICTED: SEC14-like protein 2 [Ceratitis capitata]
CL9808.Contig1_All	46.43	gi|347971193|ref|XP_309631.5|	180.644	1.01259e-43	AGAP004079-PA [Anopheles gambiae str. PEST] &gt;gi|333466630|gb|EAA05379.5| AGAP004079-PA [Anopheles gambiae str. PEST]
CL10281.Contig2_All	46.43	gi|568249036|gb|ETN58855.1|	826.624	0	5-aminolevulinate synthase, mitochondrial [Anopheles darlingi]
Unigene10700_All	46.42	-	-	-	-
Unigene15643_All	46.41	gi|968110620|ref|XP_002049817.2|	603.208	9.51754e-170	uncharacterized protein Dvir_GJ20537, isoform D [Drosophila virilis] &gt;gi|968112406|ref|XP_015029358.1| uncharacterized protein Dvir_GJ20537, isoform B [Drosophila virilis] &gt;gi|968112408|ref|XP_015029359.1| uncharacterized protein Dvir_GJ20537, isoform C [Drosophila virilis] &gt;gi|968112410|ref|XP_015029360.1| uncharacterized protein Dvir_GJ20537, isoform E [Drosophila virilis] &gt;gi|94656…
CL6542.Contig2_All	46.41	gi|907671966|ref|XP_013104399.1|	672.929	0	PREDICTED: ribose-phosphate pyrophosphokinase 2 isoform X2 [Stomoxys calcitrans]
CL3308.Contig1_All	46.35	gi|900899873|gb|KMY97601.1|	181.8	9.59903e-43	uncharacterized protein Dsimw501_GD13843, isoform B [Drosophila simulans] &gt;gi|900899874|gb|KMY97602.1| uncharacterized protein Dsimw501_GD13843, isoform C [Drosophila simulans] &gt;gi|900899878|gb|KMY97606.1| uncharacterized protein Dsimw501_GD13843, isoform G [Drosophila simulans]
Unigene11645_All	46.34	gi|906469707|gb|KNC30398.1|	250.751	1.30675e-64	DNA-directed RNA polymerases I, II, and III subunit RPABC2 [Lucilia cuprina]
Unigene14044_All	46.31	gi|498925787|ref|XP_004517752.1|	521.931	3.27178e-145	PREDICTED: uncharacterized protein LOC101453957 [Ceratitis capitata]
Unigene15032_All	46.29	gi|62471715|ref|NP_001014525.1|	785.408	0	vesicular monoamine transporter, isoform D [Drosophila melanogaster] &gt;gi|25009995|gb|AAN71163.1| GH10249p [Drosophila melanogaster] &gt;gi|61678372|gb|AAX52709.1| vesicular monoamine transporter, isoform D [Drosophila melanogaster]
Unigene12550_All	46.27	gi|906463221|gb|KNC25332.1|	491.115	2.11172e-136	Annexin-B10 [Lucilia cuprina]
CL11131.Contig1_All	46.23	gi|557758375|ref|XP_005178915.1|	988.793	0	PREDICTED: EH domain-containing protein 3 [Musca domestica]
Unigene14234_All	46.13	-	-	-	-
CL10487.Contig1_All	46.08	gi|158292918|ref|XP_314233.3|	405.601	1.1942e-110	AGAP003337-PA [Anopheles gambiae str. PEST] &gt;gi|157016948|gb|EAA09645.4| AGAP003337-PA [Anopheles gambiae str. PEST]
CL1068.Contig1_All	46.06	gi|498971298|ref|XP_004527027.1|	1232.62	0	PREDICTED: acetyl-coenzyme A synthetase [Ceratitis capitata]
Unigene13018_All	46.06	gi|157123208|ref|XP_001660060.1|	162.155	1.59989e-37	AAEL009437-PA, partial [Aedes aegypti] &gt;gi|108874464|gb|EAT38689.1| AAEL009437-PA, partial [Aedes aegypti]
Unigene16334_All	46.04	gi|1000210746|gb|KXJ80659.1|	717.998	0	hypothetical protein RP20_CCG024020 [Aedes albopictus]
Unigene15267_All	46.04	gi|499006605|ref|XP_004535864.1|	561.222	3.87497e-157	PREDICTED: tubulointerstitial nephritis antigen-like [Ceratitis capitata] &gt;gi|807041299|ref|XP_012161365.1| PREDICTED: tubulointerstitial nephritis antigen-like [Ceratitis capitata]
Unigene15606_All	46.03	gi|195387610|ref|XP_002052487.1|	795.038	0	uncharacterized protein Dvir_GJ21323 [Drosophila virilis] &gt;gi|194148944|gb|EDW64642.1| uncharacterized protein Dvir_GJ21323 [Drosophila virilis]
CL1153.Contig3_All	45.99	gi|1000200573|gb|KXJ73392.1|	515.768	2.18806e-143	hypothetical protein RP20_CCG015848 [Aedes albopictus]
CL8117.Contig2_All	45.98	gi|751476393|ref|XP_011193679.1|	1044.26	0	PREDICTED: calcium/calmodulin-dependent protein kinase type II alpha chain isoform X2 [Bactrocera cucurbitae]
CL6190.Contig5_All	45.97	gi|668445048|gb|KFB35510.1|	900.582	0	AGAP003823-PA-like protein [Anopheles sinensis]
Unigene11719_All	45.97	gi|31235339|ref|XP_319221.1|	419.853	2.72183e-115	AGAP010064-PA [Anopheles gambiae str. PEST] &gt;gi|157128329|ref|XP_001661404.1| AAEL011087-PA [Aedes aegypti] &gt;gi|170059825|ref|XP_001865530.1| DNA-directed RNA polymerase II 23 kDa polypeptide [Culex quinquefasciatus] &gt;gi|30174740|gb|EAA43596.1| AGAP010064-PA [Anopheles gambiae str. PEST] &gt;gi|108872649|gb|EAT36874.1| AAEL011087-PA [Aedes aegypti] &gt;gi|167878475|gb|EDS41858.1| DNA-dir…
Unigene11923_All	45.95	gi|195447552|ref|XP_002071265.1|	451.055	3.35505e-124	uncharacterized protein Dwil_GK25223 [Drosophila willistoni] &gt;gi|194167350|gb|EDW82251.1| uncharacterized protein Dwil_GK25223 [Drosophila willistoni]
Unigene13645_All	45.9	gi|195028201|ref|XP_001986965.1|	660.988	0	GH20229 [Drosophila grimshawi] &gt;gi|193902965|gb|EDW01832.1| GH20229 [Drosophila grimshawi]
Unigene11104_All	45.86	gi|906463382|gb|KNC25466.1|	330.487	4.96022e-88	hypothetical protein FF38_02152 [Lucilia cuprina]
CL2904.Contig1_All	45.85	gi|751452212|ref|XP_011180460.1|	400.593	6.93219e-109	PREDICTED: GPI mannosyltransferase 1 [Bactrocera cucurbitae]
Unigene9482_All	45.85	gi|195133566|ref|XP_002011210.1|	110.153	1.14753e-22	uncharacterized protein Dmoj_GI16131 [Drosophila mojavensis] &gt;gi|193907185|gb|EDW06052.1| uncharacterized protein Dmoj_GI16131 [Drosophila mojavensis]
Unigene15492_All	45.78	gi|751777593|ref|XP_011197806.1|	723.391	0	PREDICTED: ubiquitin carboxyl-terminal hydrolase 14 [Bactrocera dorsalis]
CL3924.Contig1_All	45.78	gi|557754212|ref|XP_005176850.1|	323.939	4.45026e-86	PREDICTED: heat shock protein beta-1-like isoform X1 [Musca domestica]
CL4849.Contig3_All	45.76	gi|498968473|ref|XP_004526322.1|	504.597	3.14263e-140	PREDICTED: peptidyl-prolyl cis-trans isomerase FKBP8 [Ceratitis capitata]
Unigene17443_All	45.73	gi|557769990|ref|XP_005184666.1|	630.558	1.33695e-177	PREDICTED: protein FAM13A isoform X2 [Musca domestica]
Unigene11082_All	45.73	gi|195400827|ref|XP_002059017.1|	71.633	4.48052e-11	uncharacterized protein Dvir_GJ15220 [Drosophila virilis] &gt;gi|194141669|gb|EDW58086.1| uncharacterized protein Dvir_GJ15220 [Drosophila virilis]
CL8787.Contig2_All	45.73	gi|668462546|gb|KFB50015.1|	900.582	0	AGAP011937-PA-like protein [Anopheles sinensis]
Unigene14644_All	45.71	gi|906461373|gb|KNC23875.1|	833.558	0	Actin-related protein 3 [Lucilia cuprina]
Unigene11744_All	45.71	-	-	-	-
Unigene12705_All	45.68	gi|158298653|ref|XP_318843.3|	982.63	0	AGAP009757-PA [Anopheles gambiae str. PEST] &gt;gi|157013988|gb|EAA14517.3| AGAP009757-PA [Anopheles gambiae str. PEST]
CL5275.Contig1_All	45.64	gi|968069676|ref|XP_002073816.2|	851.277	0	LOW QUALITY PROTEIN: uncharacterized protein Dwil_GK14311 [Drosophila willistoni] &gt;gi|946586726|gb|EDW84802.2| LOW QUALITY PROTEIN: uncharacterized protein Dwil_GK14311 [Drosophila willistoni]
Unigene11399_All	45.62	gi|751794547|ref|XP_011206999.1|	378.637	8.55513e-103	PREDICTED: protein YIPF6 [Bactrocera dorsalis]
CL7180.Contig1_All	45.58	gi|751442205|ref|XP_011195734.1|	408.683	2.50988e-111	PREDICTED: ubiquitin thioesterase OTU1 [Bactrocera cucurbitae]
CL4605.Contig1_All	45.58	gi|557762310|ref|XP_005180869.1|	387.497	2.63773e-105	PREDICTED: dehydrogenase/reductase SDR family member 4 [Musca domestica]
CL6944.Contig2_All	45.54	gi|929349966|ref|XP_014102557.1|	502.671	8.69094e-140	PREDICTED: mitochondrial import receptor subunit TOM40 homolog 1 [Bactrocera oleae]
Unigene15662_All	45.53	gi|751788426|ref|XP_011203673.1|	854.744	0	PREDICTED: tyrosine--tRNA ligase, cytoplasmic isoform X1 [Bactrocera dorsalis]
CL562.Contig2_All	45.51	-	-	-	-
CL70.Contig2_All	45.46	gi|751455626|ref|XP_011182346.1|	1065.06	0	PREDICTED: eukaryotic translation initiation factor 4 gamma 2, partial [Bactrocera cucurbitae]
Unigene9940_All	45.45	gi|157128719|ref|XP_001655194.1|	622.854	7.18336e-176	AAEL011209-PA [Aedes aegypti] &gt;gi|108872503|gb|EAT36728.1| AAEL011209-PA [Aedes aegypti]
CL11874.Contig2_All	45.44	gi|907740015|ref|XP_013116254.1|	160.614	2.14603e-37	PREDICTED: reactive oxygen species modulator 1 [Stomoxys calcitrans]
CL188.Contig2_All	45.42	gi|972214353|ref|XP_015189702.1|	420.239	5.10427e-115	PREDICTED: uncharacterized protein LOC107073527 [Polistes dominula]
Unigene15833_All	45.41	gi|906465431|gb|KNC27086.1|	823.157	0	Villin-like protein quail [Lucilia cuprina]
Unigene13879_All	45.37	gi|755853649|ref|XP_011295546.1|	486.108	1.06634e-134	PREDICTED: PI-PLC X domain-containing protein 1 isoform X2 [Musca domestica]
Unigene10702_All	45.35	gi|658109769|gb|AID55216.1|	372.089	1.32654e-100	chitinase [Holotrichia parallela]
CL11869.Contig1_All	45.33	gi|557759257|ref|XP_005179353.1|	2058.49	0	PREDICTED: DE-cadherin [Musca domestica]
Unigene11564_All	45.31	gi|499011272|ref|XP_004537009.1|	315.849	4.82096e-84	PREDICTED: actin-related protein 2/3 complex subunit 3 [Ceratitis capitata]
CL5967.Contig2_All	45.3	gi|751472936|ref|XP_011191804.1|	125.561	3.22886e-26	PREDICTED: uncharacterized protein LOC105218124 isoform X1 [Bactrocera cucurbitae]
CL9864.Contig1_All	45.3	gi|968059404|ref|XP_001999088.2|	218.394	3.97807e-54	uncharacterized protein Dmoj_GI24319 [Drosophila mojavensis] &gt;gi|946588438|gb|EDW14549.2| uncharacterized protein Dmoj_GI24319 [Drosophila mojavensis]
Unigene12172_All	45.28	gi|557768767|ref|XP_005184060.1|	224.557	3.71073e-56	PREDICTED: DNA (cytosine-5)-methyltransferase 1 isoform X3 [Musca domestica]
Unigene10477_All	45.23	gi|906470642|gb|KNC31118.1|	107.071	3.29556e-21	hypothetical protein FF38_13929 [Lucilia cuprina]
Unigene751_All	45.21	gi|906473420|gb|KNC33316.1|	600.897	3.32028e-169	hypothetical protein FF38_06053, partial [Lucilia cuprina]
CL9850.Contig1_All	45.19	gi|194759842|ref|XP_001962156.1|	273.478	4.95029e-71	uncharacterized protein Dana_GF15325, isoform A [Drosophila ananassae] &gt;gi|195579549|ref|XP_002079624.1| GD21921 [Drosophila simulans] &gt;gi|964115545|ref|XP_014761985.1| uncharacterized protein Dana_GF15325, isoform B [Drosophila ananassae] &gt;gi|190615853|gb|EDV31377.1| uncharacterized protein Dana_GF15325, isoform A [Drosophila ananassae] &gt;gi|194191633|gb|EDX05209.1| GD21921 [Drosophil…
Unigene15535_All	45.1	gi|817089260|ref|XP_012267485.1|	182.57	5.29857e-43	PREDICTED: uncharacterized protein CG7065-like isoform X1 [Athalia rosae]
Unigene12340_All	45.08	gi|672273459|gb|KFG45495.1|	75.0998	2.09508e-11	hypothetical protein TGP89_202110 [Toxoplasma gondii p89]
Unigene15223_All	45.03	gi|1000195550|gb|KXJ70538.1|	482.256	1.4802e-133	hypothetical protein RP20_CCG023204 [Aedes albopictus]
Unigene11235_All	44.96	gi|751463376|ref|XP_011186583.1|	588.186	2.29903e-165	PREDICTED: ATPase family AAA domain-containing protein 1 [Bactrocera cucurbitae]
CL1950.Contig6_All	44.95	gi|585686521|ref|XP_006893416.1|	77.0258	1.09171e-12	PREDICTED: mucin-2-like [Elephantulus edwardii]
Unigene11682_All	44.95	gi|195133766|ref|XP_002011310.1|	230.72	1.48576e-58	uncharacterized protein Dmoj_GI16457 [Drosophila mojavensis] &gt;gi|193907285|gb|EDW06152.1| uncharacterized protein Dmoj_GI16457 [Drosophila mojavensis]
Unigene14147_All	44.92	gi|906466734|gb|KNC28116.1|	656.366	0	Alcohol dehydrogenase class-3 [Lucilia cuprina]
Unigene11909_All	44.91	-	-	-	-
Unigene14635_All	44.9	gi|906469062|gb|KNC29945.1|	803.512	0	hypothetical protein FF38_08521 [Lucilia cuprina]
Unigene14336_All	44.9	gi|751474618|ref|XP_011192715.1|	1141.33	0	PREDICTED: protein SDA1 homolog [Bactrocera cucurbitae]
Unigene14309_All	44.78	gi|751785003|ref|XP_011201819.1|	721.85	0	PREDICTED: programmed cell death protein 4 [Bactrocera dorsalis]
Unigene16974_All	44.72	gi|751453327|ref|XP_011181078.1|	761.911	0	PREDICTED: adipocyte plasma membrane-associated protein [Bactrocera cucurbitae]
Unigene211_All	44.69	gi|751800575|ref|XP_011210290.1|	428.328	2.7641e-117	PREDICTED: seipin [Bactrocera dorsalis] &gt;gi|751800577|ref|XP_011210291.1| PREDICTED: seipin [Bactrocera dorsalis] &gt;gi|751800579|ref|XP_011210292.1| PREDICTED: seipin [Bactrocera dorsalis]
CL6815.Contig2_All	44.58	gi|1000732061|ref|XP_015588429.1|	432.95	1.71452e-118	PREDICTED: RNA-binding protein squid isoform X5 [Cephus cinctus]
Unigene11771_All	44.56	gi|157127845|ref|XP_001661208.1|	233.417	4.0768e-59	AAEL010945-PA [Aedes aegypti] &gt;gi|108872790|gb|EAT37015.1| AAEL010945-PA [Aedes aegypti]
Unigene11480_All	44.49	gi|195146150|ref|XP_002014053.1|	122.479	2.22126e-26	GL23063 [Drosophila persimilis] &gt;gi|198457488|ref|XP_002136243.1| uncharacterized protein Dpse_GA24051 [Drosophila pseudoobscura pseudoobscura] &gt;gi|194102996|gb|EDW25039.1| GL23063 [Drosophila persimilis] &gt;gi|198142534|gb|EDY71269.1| uncharacterized protein Dpse_GA24051 [Drosophila pseudoobscura pseudoobscura]
Unigene12051_All	44.49	gi|907618405|ref|XP_013119302.1|	207.994	2.57775e-51	PREDICTED: uncharacterized protein LOC106096206 [Stomoxys calcitrans]
Unigene16405_All	44.48	gi|557760318|ref|XP_005179880.1|	652.899	0	PREDICTED: putative apoptosis-inducing factor 1, mitochondrial [Musca domestica]
CL10430.Contig1_All	44.46	gi|253970801|gb|ACT37346.1|	284.263	1.17337e-73	putative Ropn1l-like protein [Anopheles gambiae]
CL6815.Contig1_All	44.41	gi|642913255|ref|XP_008201459.1|	460.685	7.93393e-127	PREDICTED: RNA-binding protein squid isoform X1 [Tribolium castaneum] &gt;gi|270001992|gb|EEZ98439.1| hypothetical protein TcasGA2_TC000928 [Tribolium castaneum]
Unigene17241_All	44.34	gi|751774147|ref|XP_011213691.1|	554.673	5.31337e-155	PREDICTED: G-protein coupled receptor moody [Bactrocera dorsalis]
CL4005.Contig1_All	44.31	gi|751464460|ref|XP_011187176.1|	749.969	0	PREDICTED: putative fatty acyl-CoA reductase CG8303 [Bactrocera cucurbitae]
Unigene15289_All	44.3	gi|157113245|ref|XP_001651960.1|	442.965	1.29904e-121	AAEL006380-PA [Aedes aegypti] &gt;gi|108877827|gb|EAT42052.1| AAEL006380-PA [Aedes aegypti]
CL1953.Contig2_All	44.29	gi|157112670|ref|XP_001651840.1|	687.952	0	AAEL006240-PA [Aedes aegypti] &gt;gi|108877981|gb|EAT42206.1| AAEL006240-PA [Aedes aegypti]
Unigene15045_All	44.27	gi|668463521|gb|KFB50933.1|	454.136	0	AGAP006183-PA-like protein [Anopheles sinensis]
Unigene15261_All	44.26	gi|19921528|ref|NP_609948.1|	909.057	0	Asparaginyl-tRNA synthetase, isoform A [Drosophila melanogaster] &gt;gi|442628315|ref|NP_001260561.1| Asparaginyl-tRNA synthetase, isoform B [Drosophila melanogaster] &gt;gi|5901824|gb|AAD55420.1|AF181634_1 BcDNA.GH06451 [Drosophila melanogaster] &gt;gi|7298549|gb|AAF53768.1| Asparaginyl-tRNA synthetase, isoform A [Drosophila melanogaster] &gt;gi|440213918|gb|AGB93096.1| Asparaginyl-tRNA syntheta…
CL111.Contig4_All	44.26	gi|861621741|gb|KMQ87583.1|	227.254	2.93743e-95	mariner transposase [Lasius niger]
Unigene13376_All	44.21	gi|817202063|ref|XP_012276803.1|	400.979	3.60822e-109	PREDICTED: progestin and adipoQ receptor family member 3 [Orussus abietinus]
CL8524.Contig2_All	44.11	-	-	-	-
Unigene11745_All	44.1	gi|557756717|ref|XP_005178094.1|	211.846	5.00914e-53	PREDICTED: 28S ribosomal protein S18a, mitochondrial [Musca domestica]
CL1772.Contig1_All	44.09	gi|907695608|ref|XP_013108927.1|	972.615	0	PREDICTED: heterogeneous nuclear ribonucleoprotein R isoform X13 [Stomoxys calcitrans]
CL2355.Contig3_All	44.07	gi|755905979|ref|XP_005192222.2|	323.939	1.02108e-85	PREDICTED: protein tyrosine phosphatase type IVA 1-like [Musca domestica] &gt;gi|755905992|ref|XP_005192229.2| PREDICTED: protein tyrosine phosphatase type IVA 1-like [Musca domestica]
Unigene14054_All	44.06	gi|1000208659|gb|KXJ79041.1|	571.622	1.53148e-160	hypothetical protein RP20_CCG002616 [Aedes albopictus]
CL1433.Contig2_All	44.03	gi|929374540|ref|XP_014097338.1|	697.197	0	PREDICTED: adiponectin receptor protein [Bactrocera oleae] &gt;gi|929374542|ref|XP_014097339.1| PREDICTED: adiponectin receptor protein [Bactrocera oleae] &gt;gi|929374544|ref|XP_014097340.1| PREDICTED: adiponectin receptor protein [Bactrocera oleae] &gt;gi|929374546|ref|XP_014097341.1| PREDICTED: adiponectin receptor protein [Bactrocera oleae]
CL9696.Contig1_All	44.03	gi|195384691|ref|XP_002051048.1|	448.743	1.77454e-123	uncharacterized protein Dvir_GJ19859 [Drosophila virilis] &gt;gi|194145845|gb|EDW62241.1| uncharacterized protein Dvir_GJ19859 [Drosophila virilis]
CL6739.Contig2_All	43.93	gi|668460115|gb|KFB47823.1|	476.093	7.81534e-132	AGAP009883-PA-like protein [Anopheles sinensis]
Unigene15992_All	43.9	gi|118791608|ref|XP_319845.3|	740.339	0	AGAP009094-PA [Anopheles gambiae str. PEST] &gt;gi|116117683|gb|EAA14741.3| AGAP009094-PA [Anopheles gambiae str. PEST]
CL9782.Contig1_All	43.89	gi|906463708|gb|KNC25712.1|	1221.45	0	hypothetical protein FF38_12876 [Lucilia cuprina]
Unigene11630_All	43.86	gi|906466575|gb|KNC27991.1|	236.884	5.25295e-60	hypothetical protein FF38_14483 [Lucilia cuprina]
Unigene12690_All	43.85	gi|907633944|ref|XP_013099409.1|	308.916	1.58925e-81	PREDICTED: protein FAM92A1 isoform X2 [Stomoxys calcitrans]
Unigene14823_All	43.83	gi|668465822|gb|KFB52896.1|	761.911	0	AGAP006996-PA-like protein [Anopheles sinensis]
CL2831.Contig2_All	43.82	gi|906470092|gb|KNC30710.1|	644.425	0	hypothetical protein FF38_11699, partial [Lucilia cuprina]
Unigene17755_All	43.81	-	-	-	-
CL3699.Contig3_All	43.74	gi|498938411|ref|XP_004520906.1|	636.336	8.15025e-180	PREDICTED: annexin B11 isoform X1 [Ceratitis capitata] &gt;gi|807020779|ref|XP_012154896.1| PREDICTED: annexin B11 isoform X1 [Ceratitis capitata]
CL2715.Contig6_All	43.74	gi|929355472|ref|XP_014086894.1|	65.4698	3.89579e-09	PREDICTED: adult cuticle protein 1-like [Bactrocera oleae]
Unigene10619_All	43.72	gi|930680472|gb|KPJ20158.1|	244.973	3.31783e-62	Histone H2A.V [Papilio machaon]
CL310.Contig8_All	43.71	gi|1000190388|gb|KXJ68707.1|	144.05	7.12044e-33	hypothetical protein RP20_CCG002118 [Aedes albopictus]
CL4872.Contig1_All	43.69	-	-	-	-
CL6311.Contig3_All	43.69	gi|906458897|gb|KNC22030.1|	736.487	0	Protein extra bases [Lucilia cuprina]
CL6517.Contig1_All	43.65	gi|557752899|ref|XP_005176196.1|	688.723	0	PREDICTED: proton-coupled amino acid transporter 1 [Musca domestica]
CL38.Contig19_All	43.64	gi|560134423|emb|CDJ85344.1|	101.293	6.88841e-19	transposase [Haemonchus contortus]
CL8232.Contig1_All	43.63	gi|157110324|ref|XP_001651054.1|	587.8	3.83926e-165	AAEL005519-PA [Aedes aegypti] &gt;gi|108878778|gb|EAT43003.1| AAEL005519-PA [Aedes aegypti]
CL2682.Contig4_All	43.62	-	-	-	-
Unigene1242_All	43.58	-	-	-	-
Unigene13607_All	43.57	gi|907683622|ref|XP_013106963.1|	120.553	4.32344e-25	PREDICTED: uncharacterized protein LOC106086724 [Stomoxys calcitrans]
Unigene15717_All	43.57	gi|906462173|gb|KNC24506.1|	777.319	0	putative Apoptosis inhibitor 5 [Lucilia cuprina]
Unigene11519_All	43.56	gi|929372358|ref|XP_014096139.1|	152.14	2.65181e-35	PREDICTED: UPF0562 protein C7orf55 homolog [Bactrocera oleae]
Unigene13615_All	43.53	gi|557769722|ref|XP_005184534.1|	401.749	2.85248e-109	PREDICTED: adapter molecule Crk [Musca domestica]
CL6890.Contig1_All	43.52	gi|751774462|ref|XP_011213859.1|	770	0	PREDICTED: flotillin-2 [Bactrocera dorsalis]
Unigene12133_All	43.5	gi|158292075|ref|XP_313633.4|	608.601	1.08908e-171	AGAP004352-PA [Anopheles gambiae str. PEST] &gt;gi|347971751|ref|XP_003436791.1| AGAP004352-PB [Anopheles gambiae str. PEST] &gt;gi|157017261|gb|EAA09142.4| AGAP004352-PA [Anopheles gambiae str. PEST] &gt;gi|333469012|gb|EGK97149.1| AGAP004352-PB [Anopheles gambiae str. PEST]
CL9167.Contig1_All	43.5	gi|499004084|ref|XP_004535246.1|	1687.55	0	PREDICTED: coatomer subunit beta [Ceratitis capitata]
Unigene12656_All	43.5	gi|751787796|ref|XP_011203328.1|	201.445	3.80297e-49	PREDICTED: troponin C, isoform 1 [Bactrocera dorsalis]
Unigene13496_All	43.5	gi|195455554|ref|XP_002074772.1|	157.918	8.72709e-37	uncharacterized protein Dwil_GK22972 [Drosophila willistoni] &gt;gi|194170857|gb|EDW85758.1| uncharacterized protein Dwil_GK22972 [Drosophila willistoni]
CL9808.Contig3_All	43.5	gi|546676946|gb|ERL87870.1|	119.013	2.51095e-25	hypothetical protein D910_05258 [Dendroctonus ponderosae]
Unigene11793_All	43.46	gi|668456448|gb|KFB44605.1|	279.256	9.99239e-73	AGAP001746-PA-like protein [Anopheles sinensis]
Unigene12838_All	43.44	gi|972193031|ref|XP_015178304.1|	410.994	2.81367e-112	PREDICTED: chitotriosidase-1-like [Polistes dominula]
Unigene10614_All	43.42	gi|195381719|ref|XP_002049593.1|	145.976	2.43185e-33	uncharacterized protein Dvir_GJ21678 [Drosophila virilis] &gt;gi|194144390|gb|EDW60786.1| uncharacterized protein Dvir_GJ21678 [Drosophila virilis]
CL7089.Contig2_All	43.42	gi|907664487|ref|XP_013103357.1|	274.248	6.24083e-71	PREDICTED: 27 kDa hemolymph protein-like [Stomoxys calcitrans]
Unigene15619_All	43.42	gi|929371252|ref|XP_014095534.1|	376.326	5.90651e-102	PREDICTED: protein YIPF1 [Bactrocera oleae]
Unigene13318_All	43.4	gi|1000116499|gb|KXJ62416.1|	308.531	1.71034e-81	hypothetical protein RP20_CCG010788 [Aedes albopictus]
CL8928.Contig1_All	43.33	gi|968098445|ref|XP_015026101.1|	444.506	3.37612e-122	uncharacterized protein Dvir_GJ10899, isoform C [Drosophila virilis] &gt;gi|946559905|gb|KRF78863.1| uncharacterized protein Dvir_GJ10899, isoform C [Drosophila virilis]
Unigene12407_All	43.33	gi|498958023|ref|XP_004524247.1|	350.517	9.5118e-94	PREDICTED: ubiquitin-conjugating enzyme E2 G1 [Ceratitis capitata] &gt;gi|751466294|ref|XP_011188174.1| PREDICTED: ubiquitin-conjugating enzyme E2 G1 [Bactrocera cucurbitae] &gt;gi|929348205|ref|XP_014098534.1| PREDICTED: ubiquitin-conjugating enzyme E2 G1 [Bactrocera oleae]
Unigene11921_All	43.31	gi|557767183|ref|XP_005183282.1|	305.834	2.6763e-81	PREDICTED: protein BUD31 homolog [Musca domestica] &gt;gi|907672528|ref|XP_013104595.1| PREDICTED: protein BUD31 homolog [Stomoxys calcitrans] &gt;gi|907672531|ref|XP_013104596.1| PREDICTED: protein BUD31 homolog [Stomoxys calcitrans]
CL2535.Contig1_All	43.31	-	-	-	-
Unigene10879_All	43.28	gi|1000214158|gb|KXJ83492.1|	423.32	5.248e-116	hypothetical protein RP20_CCG006225 [Aedes albopictus]
CL4870.Contig3_All	43.27	gi|929351755|ref|XP_014103552.1|	156.377	8.94145e-36	PREDICTED: odorant receptor 7a-like [Bactrocera oleae]
CL8211.Contig2_All	43.24	gi|157104752|ref|XP_001648552.1|	489.189	1.65589e-135	AAEL014361-PA [Aedes aegypti] &gt;gi|108869136|gb|EAT33361.1| AAEL014361-PA [Aedes aegypti]
CL821.Contig1_All	43.21	-	-	-	-
CL9877.Contig3_All	43.21	gi|968078613|ref|XP_015033416.1|	1309.28	0	uncharacterized protein Dwil_GK16376, isoform C [Drosophila willistoni] &gt;gi|946583379|gb|KRF98858.1| uncharacterized protein Dwil_GK16376, isoform C [Drosophila willistoni]
Unigene10489_All	43.17	-	-	-	-
Unigene15709_All	43.16	gi|157126886|ref|XP_001660993.1|	337.035	9.87427e-90	AAEL010679-PA [Aedes aegypti] &gt;gi|108873093|gb|EAT37318.1| AAEL010679-PA [Aedes aegypti]
Unigene13727_All	43.14	gi|929369230|ref|XP_014094449.1|	386.341	1.1197e-104	PREDICTED: alpha-tocopherol transfer protein [Bactrocera oleae]
CL67.Contig125_All	43.13	gi|2290213|gb|AAB65093.1|	358.607	1.77913e-109	Lian-Aa1 retrotransposon protein [Aedes aegypti]
Unigene15262_All	43.1	gi|194766898|ref|XP_001965561.1|	268.085	2.4948e-69	uncharacterized protein Dana_GF22388 [Drosophila ananassae] &gt;gi|190619552|gb|EDV35076.1| uncharacterized protein Dana_GF22388 [Drosophila ananassae]
CL2178.Contig2_All	43.06	gi|751478269|ref|XP_011194679.1|	1334.32	0	PREDICTED: calsyntenin-1 isoform X2 [Bactrocera cucurbitae]
CL767.Contig3_All	43.05	gi|17737363|ref|NP_523398.1|	395.201	1.13327e-107	wings up A, isoform C [Drosophila melanogaster] &gt;gi|24642953|ref|NP_728137.1| wings up A, isoform F [Drosophila melanogaster] &gt;gi|968014501|ref|XP_015010778.1| uncharacterized protein Dere_GG18142, isoform B [Drosophila erecta] &gt;gi|968039231|ref|XP_002010386.2| uncharacterized protein Dmoj_GI14711, isoform D [Drosophila mojavensis] &gt;gi|968073127|ref|XP_015032634.1| uncharacterized pro…
CL10709.Contig2_All	43.05	gi|170035293|ref|XP_001845505.1|	130.954	7.21773e-28	conserved hypothetical protein [Culex quinquefasciatus] &gt;gi|167877155|gb|EDS40538.1| conserved hypothetical protein [Culex quinquefasciatus]
Unigene17314_All	43.04	gi|1000199951|gb|KXJ72997.1|	1638.62	0	hypothetical protein RP20_CCG016787 [Aedes albopictus]
CL795.Contig2_All	42.99	gi|907601129|ref|XP_013103314.1|	1459.12	0	PREDICTED: V-type proton ATPase 116 kDa subunit a isoform 1 isoform X3 [Stomoxys calcitrans]
CL8437.Contig2_All	42.98	gi|907609601|ref|XP_013114820.1|	385.185	4.27305e-104	PREDICTED: stathmin isoform X4 [Stomoxys calcitrans]
Unigene11692_All	42.97	gi|906457343|gb|KNC20813.1|	284.648	4.17826e-74	hypothetical protein FF38_11272 [Lucilia cuprina]
Unigene10682_All	42.89	gi|557768528|ref|XP_005183943.1|	214.542	6.09987e-53	PREDICTED: mitochondrial import receptor subunit TOM22 homolog, partial [Musca domestica]
Unigene10367_All	42.89	gi|195491741|ref|XP_002093693.1|	228.409	4.49385e-58	uncharacterized protein Dyak_GE21441 [Drosophila yakuba] &gt;gi|194179794|gb|EDW93405.1| uncharacterized protein Dyak_GE21441 [Drosophila yakuba]
Unigene16383_All	42.89	gi|170056629|ref|XP_001864116.1|	1556.19	0	vinculin [Culex quinquefasciatus] &gt;gi|167876213|gb|EDS39596.1| vinculin [Culex quinquefasciatus]
CL9457.Contig1_All	42.81	gi|158298447|ref|XP_318619.4|	489.189	5.21731e-135	AGAP009595-PA [Anopheles gambiae str. PEST] &gt;gi|157013885|gb|EAA43463.4| AGAP009595-PA [Anopheles gambiae str. PEST]
Unigene14489_All	42.81	gi|157112570|ref|XP_001657570.1|	288.5	3.0896e-75	AAEL006189-PA [Aedes aegypti] &gt;gi|108878015|gb|EAT42240.1| AAEL006189-PA [Aedes aegypti]
Unigene11444_All	42.81	gi|194752251|ref|XP_001958436.1|	142.124	3.67492e-32	uncharacterized protein Dana_GF10920 [Drosophila ananassae] &gt;gi|190625718|gb|EDV41242.1| uncharacterized protein Dana_GF10920 [Drosophila ananassae]
Unigene17424_All	42.81	gi|157116467|ref|XP_001658507.1|	1040.41	0	AAEL007613-PA [Aedes aegypti] &gt;gi|108876451|gb|EAT40676.1| AAEL007613-PA [Aedes aegypti]
CL1433.Contig1_All	42.74	gi|929374540|ref|XP_014097338.1|	697.197	0	PREDICTED: adiponectin receptor protein [Bactrocera oleae] &gt;gi|929374542|ref|XP_014097339.1| PREDICTED: adiponectin receptor protein [Bactrocera oleae] &gt;gi|929374544|ref|XP_014097340.1| PREDICTED: adiponectin receptor protein [Bactrocera oleae] &gt;gi|929374546|ref|XP_014097341.1| PREDICTED: adiponectin receptor protein [Bactrocera oleae]
CL1107.Contig2_All	42.72	gi|498958864|ref|XP_004524382.1|	976.852	0	PREDICTED: polypyrimidine tract-binding protein 1 isoform X2 [Ceratitis capitata]
Unigene15920_All	42.71	gi|557751854|ref|XP_005175680.1|	803.897	0	PREDICTED: 60S ribosomal export protein NMD3-like [Musca domestica]
CL5042.Contig2_All	42.69	gi|195470228|ref|XP_002087410.1|	723.776	0	Hop [Drosophila yakuba] &gt;gi|194173511|gb|EDW87122.1| Hop [Drosophila yakuba]
CL1990.Contig3_All	42.69	-	-	-	-
CL331.Contig3_All	42.67	gi|751446540|ref|XP_011177364.1|	275.789	1.62317e-71	PREDICTED: uncharacterized protein LOC105208953 [Bactrocera cucurbitae]
Unigene192_All	42.65	gi|170070724|ref|XP_001869689.1|	483.026	6.60019e-134	intraflagellar transport protein 57 [Culex quinquefasciatus] &gt;gi|167866647|gb|EDS30030.1| intraflagellar transport protein 57 [Culex quinquefasciatus]
Unigene11890_All	42.63	gi|906470233|gb|KNC30820.1|	252.677	5.34905e-65	hypothetical protein FF38_01557 [Lucilia cuprina]
CL2029.Contig2_All	42.56	gi|907724085|ref|XP_013113366.1|	392.504	1.16649e-106	PREDICTED: phosphoglycolate phosphatase isoform X1 [Stomoxys calcitrans]
Unigene15639_All	42.55	gi|906458810|gb|KNC21951.1|	933.324	0	putative peroxisomal acyl-coenzyme A oxidase 1 [Lucilia cuprina]
Unigene14501_All	42.53	gi|195326894|ref|XP_002030159.1|	545.043	1.47074e-152	GM25292 [Drosophila sechellia] &gt;gi|194119102|gb|EDW41145.1| GM25292 [Drosophila sechellia]
Unigene9881_All	42.5	gi|924553809|gb|ALC39084.1|	357.451	3.36926e-96	aph-1 [Drosophila busckii]
Unigene14276_All	42.45	gi|158295347|ref|XP_316164.4|	496.123	7.98463e-138	AGAP006104-PA [Anopheles gambiae str. PEST] &gt;gi|157015993|gb|EAA11277.4| AGAP006104-PA [Anopheles gambiae str. PEST]
Unigene13056_All	42.44	gi|668459778|gb|KFB47515.1|	372.474	1.95973e-100	AGAP011479-PA-like protein [Anopheles sinensis]
Unigene12679_All	42.44	gi|170048508|ref|XP_001870695.1|	234.187	1.35586e-59	vacuolar protein sorting-associated protein 25 [Culex quinquefasciatus] &gt;gi|167870608|gb|EDS33991.1| vacuolar protein sorting-associated protein 25 [Culex quinquefasciatus]
CL1129.Contig2_All	42.41	gi|557782677|ref|XP_005190950.1|	531.946	1.27787e-148	PREDICTED: prohibitin-2 isoform X2 [Musca domestica]
CL3169.Contig2_All	42.41	gi|755892420|ref|XP_011295063.1|	356.295	1.70204e-95	PREDICTED: acyl-protein thioesterase 1-like isoform X2 [Musca domestica]
Unigene13543_All	42.35	gi|194742343|ref|XP_001953662.1|	706.057	0	uncharacterized protein Dana_GF17116 [Drosophila ananassae] &gt;gi|190626699|gb|EDV42223.1| uncharacterized protein Dana_GF17116 [Drosophila ananassae]
CL3584.Contig2_All	42.35	gi|929369974|ref|XP_014094853.1|	295.819	6.3605e-78	PREDICTED: protein lethal(2)essential for life [Bactrocera oleae] &gt;gi|929369976|ref|XP_014094854.1| PREDICTED: protein lethal(2)essential for life [Bactrocera oleae]
Unigene13067_All	42.31	gi|195456776|ref|XP_002075282.1|	338.576	2.51795e-90	uncharacterized protein Dwil_GK15994 [Drosophila willistoni] &gt;gi|194171367|gb|EDW86268.1| uncharacterized protein Dwil_GK15994 [Drosophila willistoni]
Unigene14513_All	42.28	gi|751473665|ref|XP_011192196.1|	301.212	4.37428e-79	PREDICTED: LOW QUALITY PROTEIN: uncharacterized protein LOC105218353 [Bactrocera cucurbitae]
Unigene16654_All	42.26	gi|157127829|ref|XP_001661200.1|	1064.68	0	AAEL010942-PA [Aedes aegypti] &gt;gi|108872782|gb|EAT37007.1| AAEL010942-PA [Aedes aegypti]
Unigene10916_All	42.25	gi|158299254|ref|XP_319369.4|	431.795	1.99806e-118	AGAP010191-PA [Anopheles gambiae str. PEST] &gt;gi|157014277|gb|EAA13807.4| AGAP010191-PA [Anopheles gambiae str. PEST]
CL9368.Contig1_All	42.2	gi|907638151|ref|XP_013099956.1|	381.719	5.89895e-103	PREDICTED: uncharacterized protein LOC106082156 isoform X1 [Stomoxys calcitrans] &gt;gi|907638155|ref|XP_013099957.1| PREDICTED: uncharacterized protein LOC106082156 isoform X1 [Stomoxys calcitrans] &gt;gi|907638159|ref|XP_013099958.1| PREDICTED: uncharacterized protein LOC106082156 isoform X1 [Stomoxys calcitrans]
CL8817.Contig1_All	42.19	gi|751472628|ref|XP_011191637.1|	669.463	0	PREDICTED: serine palmitoyltransferase 1 [Bactrocera cucurbitae] &gt;gi|751472630|ref|XP_011191638.1| PREDICTED: serine palmitoyltransferase 1 [Bactrocera cucurbitae] &gt;gi|751472632|ref|XP_011191639.1| PREDICTED: serine palmitoyltransferase 1 [Bactrocera cucurbitae] &gt;gi|751472634|ref|XP_011191640.1| PREDICTED: serine palmitoyltransferase 1 [Bactrocera cucurbitae]
CL3485.Contig1_All	42.17	gi|968113022|ref|XP_015029535.1|	73.559	1.41894e-10	uncharacterized protein Dvir_GJ21053, isoform B [Drosophila virilis] &gt;gi|946560481|gb|KRF79248.1| uncharacterized protein Dvir_GJ21053, isoform B [Drosophila virilis]
CL4891.Contig1_All	42.17	gi|668454894|gb|KFB43275.1|	441.81	2.17878e-121	hypothetical protein ZHAS_00011058 [Anopheles sinensis]
CL10309.Contig2_All	42.16	gi|827561602|ref|XP_012551585.1|	1146.72	0	PREDICTED: adenylate cyclase type 2-like isoform X2 [Bombyx mori]
Unigene16244_All	42.15	gi|170045421|ref|XP_001850308.1|	220.705	4.83467e-55	conserved hypothetical protein [Culex quinquefasciatus] &gt;gi|167868477|gb|EDS31860.1| conserved hypothetical protein [Culex quinquefasciatus]
CL6000.Contig1_All	42.1	gi|751801109|ref|XP_011210583.1|	859.751	0	PREDICTED: eukaryotic peptide chain release factor GTP-binding subunit ERF3A isoform X1 [Bactrocera dorsalis]
CL2168.Contig2_All	42.1	gi|157138355|ref|XP_001657260.1|	690.263	0	AAEL013997-PA [Aedes aegypti] &gt;gi|158294987|ref|XP_315942.3| AGAP005912-PA [Anopheles gambiae str. PEST] &gt;gi|108869510|gb|EAT33735.1| AAEL013997-PA [Aedes aegypti] &gt;gi|157015821|gb|EAA11641.3| AGAP005912-PA [Anopheles gambiae str. PEST]
CL8924.Contig4_All	42.05	gi|969452181|ref|XP_001357184.3|	152.91	1.53471e-35	uncharacterized protein Dpse_GA21577 [Drosophila pseudoobscura pseudoobscura] &gt;gi|950770082|gb|EAL34252.3| uncharacterized protein Dpse_GA21577 [Drosophila pseudoobscura pseudoobscura]
Unigene11388_All	42.04	gi|557775308|ref|XP_005187300.1|	377.096	5.49266e-102	PREDICTED: vesicle-associated membrane protein 7 [Musca domestica] &gt;gi|755885581|ref|XP_011294079.1| PREDICTED: vesicle-associated membrane protein 7 [Musca domestica]
Unigene12296_All	42.03	gi|157129731|ref|XP_001655478.1|	777.704	0	AAEL002536-PA, partial [Aedes aegypti] &gt;gi|108882079|gb|EAT46304.1| AAEL002536-PA, partial [Aedes aegypti]
Unigene11887_All	42.01	gi|906457907|gb|KNC21237.1|	185.267	5.75873e-45	hypothetical protein FF38_14083 [Lucilia cuprina]
CL6996.Contig2_All	42	gi|969526160|ref|XP_015054368.1|	738.413	0	uncharacterized protein Dyak_GE23970, isoform I [Drosophila yakuba] &gt;gi|948552264|gb|KRJ98264.1| uncharacterized protein Dyak_GE23970, isoform I [Drosophila yakuba]
CL10314.Contig10_All	41.96	gi|157115914|ref|XP_001652712.1|	771.926	0	AAEL007378-PA [Aedes aegypti] &gt;gi|108876714|gb|EAT40939.1| AAEL007378-PA [Aedes aegypti]
CL3911.Contig2_All	41.95	gi|170030374|ref|XP_001843064.1|	432.565	7.73604e-119	conserved hypothetical protein [Culex quinquefasciatus] &gt;gi|167866956|gb|EDS30339.1| conserved hypothetical protein [Culex quinquefasciatus]
Unigene11225_All	41.89	gi|751450922|ref|XP_011179766.1|	441.425	2.34023e-121	PREDICTED: mitochondrial carrier homolog 2 [Bactrocera cucurbitae]
CL9722.Contig2_All	41.89	gi|642938551|ref|XP_008199839.1|	950.273	0	PREDICTED: LOW QUALITY PROTEIN: putative adenosylhomocysteinase 2 [Tribolium castaneum]
Unigene13480_All	41.86	gi|498972062|ref|XP_004527219.1|	655.21	0	PREDICTED: prolactin regulatory element-binding protein [Ceratitis capitata]
Unigene2850_All	41.8	-	-	-	-
Unigene15315_All	41.79	gi|768412789|ref|XP_011568487.1|	176.792	1.65372e-41	PREDICTED: protein extra-macrochaetae [Plutella xylostella]
Unigene17319_All	41.76	gi|900892497|gb|KMY94042.1|	923.694	0	uncharacterized protein Dsimw501_GD25607, isoform G [Drosophila simulans]
Unigene9968_All	41.73	gi|498969165|ref|XP_004526484.1|	267.314	2.38964e-69	PREDICTED: MIP18 family protein CG30152 [Ceratitis capitata] &gt;gi|498969167|ref|XP_004526485.1| PREDICTED: MIP18 family protein CG30152 [Ceratitis capitata] &gt;gi|807030269|ref|XP_012157819.1| PREDICTED: MIP18 family protein CG30152 [Ceratitis capitata]
Unigene13071_All	41.71	gi|371536097|gb|AEX33293.1|	596.66	5.79879e-168	putative signal peptide protease [Lucilia sericata]
CL11373.Contig1_All	41.7	gi|906472566|gb|KNC32681.1|	300.442	8.25224e-79	hypothetical protein FF38_05036, partial [Lucilia cuprina]
Unigene12059_All	41.69	gi|906470672|gb|KNC31148.1|	281.567	1.9183e-73	Troponin C-akin-1 protein [Lucilia cuprina]
CL8989.Contig1_All	41.66	gi|157130290|ref|XP_001661873.1|	213.386	2.2549e-53	AAEL011739-PA [Aedes aegypti] &gt;gi|108871933|gb|EAT36158.1| AAEL011739-PA [Aedes aegypti]
Unigene14788_All	41.65	-	-	-	-
Unigene14657_All	41.62	gi|751801530|ref|XP_011210814.1|	506.523	8.86016e-141	PREDICTED: glutamic acid-rich protein [Bactrocera dorsalis]
Unigene11752_All	41.6	gi|557778287|ref|XP_005188774.1|	192.2	9.97168e-47	PREDICTED: probable prefoldin subunit 2 [Musca domestica]
Unigene17597_All	41.6	gi|900911978|gb|KMZ01480.1|	1024.62	0	uncharacterized protein Dsimw501_GD19746, isoform H [Drosophila simulans]
Unigene11292_All	41.59	gi|646723698|gb|KDR24228.1|	455.677	1.1413e-125	Acetylcholine receptor subunit alpha-type acr-16 [Zootermopsis nevadensis]
CL6415.Contig2_All	41.56	gi|817060498|ref|XP_012251808.1|	359.762	5.69678e-97	PREDICTED: proline-rich protein 4-like [Athalia rosae]
Unigene15896_All	41.54	gi|906465750|gb|KNC27342.1|	596.66	5.1763e-168	hypothetical protein FF38_01084 [Lucilia cuprina]
CL70.Contig3_All	41.53	gi|751455626|ref|XP_011182346.1|	1065.06	0	PREDICTED: eukaryotic translation initiation factor 4 gamma 2, partial [Bactrocera cucurbitae]
CL7153.Contig1_All	41.48	gi|751474333|ref|XP_011192557.1|	1016.53	0	PREDICTED: gamma-aminobutyric acid receptor subunit beta isoform X2 [Bactrocera cucurbitae]
CL2433.Contig1_All	41.47	gi|195018389|ref|XP_001984774.1|	252.292	2.45631e-63	GH16655 [Drosophila grimshawi] &gt;gi|193898256|gb|EDV97122.1| GH16655 [Drosophila grimshawi]
CL8947.Contig1_All	41.45	gi|929375455|ref|XP_014097839.1|	215.312	2.735e-53	PREDICTED: tissue inhibitor of metalloproteases [Bactrocera oleae]
CL2766.Contig2_All	41.45	gi|1000188931|gb|KXJ68376.1|	95.1301	7.06092e-18	hypothetical protein RP20_CCG003857 [Aedes albopictus]
Unigene15089_All	41.43	gi|1000194514|gb|KXJ70082.1|	542.347	3.05765e-151	hypothetical protein RP20_CCG024895 [Aedes albopictus]
CL7312.Contig1_All	41.41	gi|751477856|ref|XP_011194465.1|	5680.52	0	PREDICTED: uncharacterized protein LOC105219831 [Bactrocera cucurbitae]
Unigene11037_All	41.39	gi|906468500|gb|KNC29491.1|	241.121	3.9701e-61	hypothetical protein FF38_11569, partial [Lucilia cuprina]
CL5717.Contig3_All	41.35	gi|751794180|ref|XP_011206802.1|	885.174	0	PREDICTED: inosine-5&apos;-monophosphate dehydrogenase [Bactrocera dorsalis]
Unigene14912_All	41.34	gi|358339569|dbj|GAA47606.1|	61.6178	4.31112e-07	hypothetical protein CLF_100574 [Clonorchis sinensis]
CL596.Contig1_All	41.32	gi|157136912|ref|XP_001663859.1|	191.43	2.65637e-46	AAEL013684-PA [Aedes aegypti] &gt;gi|108869832|gb|EAT34057.1| AAEL013684-PA [Aedes aegypti]
Unigene13549_All	41.31	gi|929369646|ref|XP_014094676.1|	982.63	0	PREDICTED: kinesin-like protein Klp68D [Bactrocera oleae]
Unigene14628_All	41.31	gi|498944267|ref|XP_004522019.1|	549.666	5.79104e-154	PREDICTED: ubiquitin-like-conjugating enzyme ATG3 [Ceratitis capitata]
Unigene13185_All	41.3	gi|751469583|ref|XP_011189981.1|	490.73	4.63342e-136	PREDICTED: stromal membrane-associated protein 1 [Bactrocera cucurbitae]
Unigene13486_All	41.24	gi|751800015|ref|XP_011209993.1|	395.201	1.12807e-107	PREDICTED: protein YIPF5 [Bactrocera dorsalis]
Unigene11723_All	41.23	gi|157116350|ref|XP_001658434.1|	140.584	4.67438e-31	AAEL007537-PA [Aedes aegypti] &gt;gi|108876521|gb|EAT40746.1| AAEL007537-PA [Aedes aegypti]
Unigene16735_All	41.21	gi|906472154|gb|KNC32336.1|	622.083	2.69726e-175	hypothetical protein FF38_12477 [Lucilia cuprina]
CL4925.Contig2_All	41.19	gi|968060212|ref|XP_002000656.2|	712.605	0	uncharacterized protein Dmoj_GI10356 [Drosophila mojavensis] &gt;gi|946589725|gb|EDW16117.2| uncharacterized protein Dmoj_GI10356 [Drosophila mojavensis]
Unigene13100_All	41.16	gi|924558825|gb|ALC43837.1|	431.795	1.14771e-118	CG6843 [Drosophila busckii]
Unigene14026_All	41.16	gi|557782447|ref|XP_005190836.1|	473.781	4.32328e-131	PREDICTED: 1,5-anhydro-D-fructose reductase-like isoform X2 [Musca domestica]
CL945.Contig10_All	41.14	gi|568247806|gb|ETN57731.1|	582.793	5.89386e-164	canalicular multispecific organic anion transporter 2 [Anopheles darlingi]
CL464.Contig8_All	41.01	gi|987923575|ref|XP_015438077.1|	513.072	8.04111e-178	PREDICTED: RNA-directed DNA polymerase from mobile element jockey-like [Dufourea novaeangliae]
Unigene11747_All	40.94	gi|157108878|ref|XP_001650427.1|	240.35	1.20871e-61	AAEL005150-PA [Aedes aegypti] &gt;gi|108879205|gb|EAT43430.1| AAEL005150-PA [Aedes aegypti]
CL118.Contig99_All	40.94	-	-	-	-
Unigene12755_All	40.91	gi|921126126|ref|XP_013437672.1|	50.0618	9.1828e-07	hypothetical protein, conserved [Eimeria necatrix] &gt;gi|557232476|emb|CDJ69205.1| hypothetical protein, conserved [Eimeria necatrix]
Unigene12662_All	40.9	gi|906469060|gb|KNC29943.1|	312.383	1.793e-82	hypothetical protein FF38_08527 [Lucilia cuprina]
Unigene13180_All	40.89	gi|906464008|gb|KNC25956.1|	145.206	1.89777e-32	hypothetical protein FF38_04647, partial [Lucilia cuprina]
Unigene8050_All	40.89	gi|17864424|ref|NP_524803.1|	625.935	5.7297e-177	protein phosphatase 19C, isoform A [Drosophila melanogaster] &gt;gi|24643514|ref|NP_728342.1| protein phosphatase 19C, isoform E [Drosophila melanogaster] &gt;gi|665392629|ref|NP_001285489.1| protein phosphatase 19C, isoform H [Drosophila melanogaster] &gt;gi|665392633|ref|NP_001285490.1| protein phosphatase 19C, isoform G [Drosophila melanogaster] &gt;gi|939626761|ref|NP_001303570.1| protein pho…
Unigene12457_All	40.87	gi|929357994|ref|XP_014088282.1|	235.343	2.29456e-59	PREDICTED: V-type proton ATPase subunit S1 [Bactrocera oleae]
Unigene11210_All	40.87	gi|929356286|ref|XP_014087343.1|	352.058	1.28852e-94	PREDICTED: protein SCO1 homolog, mitochondrial [Bactrocera oleae]
Unigene15278_All	40.85	-	-	-	-
CL8590.Contig1_All	40.85	gi|568260164|gb|ETN67936.1|	933.324	0	peanut protein [Anopheles darlingi]
Unigene12128_All	40.83	gi|929358570|ref|XP_014088591.1|	583.948	2.28392e-164	PREDICTED: ATPase ASNA1 homolog [Bactrocera oleae]
CL5266.Contig2_All	40.82	gi|907623586|ref|XP_013097662.1|	511.916	1.90468e-142	PREDICTED: monoacylglycerol lipase ABHD12 isoform X2 [Stomoxys calcitrans]
Unigene12615_All	40.8	gi|906475175|gb|KNC34589.1|	167.933	5.99158e-40	Protein aveugle [Lucilia cuprina]
CL235.Contig3_All	40.78	gi|751447669|ref|XP_011177982.1|	258.07	3.0384e-66	PREDICTED: troponin C, isoform 1 isoform X1 [Bactrocera cucurbitae] &gt;gi|751787792|ref|XP_011203326.1| PREDICTED: troponin C, isoform 1 [Bactrocera dorsalis] &gt;gi|807020556|ref|XP_012154816.1| PREDICTED: troponin C, isoform 1 isoform X1 [Ceratitis capitata] &gt;gi|929350327|ref|XP_014102755.1| PREDICTED: troponin C, isoform 1 isoform X1 [Bactrocera oleae]
Unigene10404_All	40.73	-	-	-	-
CL10197.Contig2_All	40.68	gi|907721621|ref|XP_013113070.1|	350.132	4.35339e-94	PREDICTED: charged multivesicular body protein 1b [Stomoxys calcitrans]
Unigene9096_All	40.68	gi|170052260|ref|XP_001862141.1|	233.802	3.32289e-59	syntaxin-8 [Culex quinquefasciatus] &gt;gi|167873166|gb|EDS36549.1| syntaxin-8 [Culex quinquefasciatus]
CL1883.Contig2_All	40.65	-	-	-	-
Unigene16791_All	40.65	gi|751472305|ref|XP_011191460.1|	902.508	0	PREDICTED: uncharacterized protein LOC105217910 [Bactrocera cucurbitae]
Unigene13484_All	40.64	gi|907619362|ref|XP_013119576.1|	977.237	0	PREDICTED: F-box/WD repeat-containing protein 11 isoform X2 [Stomoxys calcitrans]
Unigene14000_All	40.64	gi|807040409|ref|XP_012161078.1|	558.91	1.23365e-156	PREDICTED: protein 60A [Ceratitis capitata]
CL10926.Contig2_All	40.63	gi|968078025|ref|XP_015033347.1|	495.738	2.35967e-137	uncharacterized protein Dwil_GK12565, partial [Drosophila willistoni] &gt;gi|946583552|gb|KRF98927.1| uncharacterized protein Dwil_GK12565, partial [Drosophila willistoni]
Unigene15038_All	40.62	gi|557756506|ref|XP_005177989.1|	389.808	5.75048e-106	PREDICTED: uncharacterized protein C1orf43 homolog [Musca domestica]
CL5810.Contig6_All	40.58	gi|1000212315|gb|KXJ81935.1|	317.005	1.66152e-83	hypothetical protein RP20_CCG016816 [Aedes albopictus]
Unigene9774_All	40.58	gi|751448685|ref|XP_011178536.1|	320.857	1.67495e-85	PREDICTED: calcium and integrin-binding protein 1-like [Bactrocera cucurbitae]
CL4685.Contig1_All	40.57	gi|929373932|ref|XP_014097002.1|	75.8702	6.99142e-11	PREDICTED: myb-like protein O [Bactrocera oleae]
Unigene17544_All	40.54	gi|157131409|ref|XP_001662235.1|	2626.28	0	AAEL012083-PA, partial [Aedes aegypti] &gt;gi|108871560|gb|EAT35785.1| AAEL012083-PA, partial [Aedes aegypti]
CL7573.Contig7_All	40.54	gi|969502655|ref|XP_002091039.2|	189.889	3.35744e-45	uncharacterized protein Dyak_GE12471 [Drosophila yakuba] &gt;gi|948553785|gb|EDW90751.2| uncharacterized protein Dyak_GE12471 [Drosophila yakuba]
Unigene9568_All	40.53	gi|568248582|gb|ETN58423.1|	211.075	4.4962e-52	protein LSM12 [Anopheles darlingi]
CL5045.Contig1_All	40.52	gi|751787986|ref|XP_011203433.1|	179.874	6.71168e-43	PREDICTED: uncharacterized transmembrane protein DDB_G0289901 [Bactrocera dorsalis]
Unigene10199_All	40.52	gi|1000200829|gb|KXJ73555.1|	140.969	4.09957e-31	hypothetical protein RP20_CCG015600 [Aedes albopictus]
Unigene12063_All	40.51	gi|929345304|ref|XP_014101051.1|	210.305	8.72782e-52	PREDICTED: receptor expression-enhancing protein 5 isoform X1 [Bactrocera oleae]
Unigene11987_All	40.5	gi|498981786|ref|XP_004529696.1|	323.939	4.30387e-86	PREDICTED: protein-L-isoaspartate(D-aspartate) O-methyltransferase [Ceratitis capitata]
Unigene10900_All	40.48	gi|751462982|ref|XP_011186369.1|	257.684	3.55599e-66	PREDICTED: transcription factor A, mitochondrial isoform X2 [Bactrocera cucurbitae]
Unigene12675_All	40.47	gi|906462412|gb|KNC24683.1|	303.138	2.05432e-80	Protein mago nashi [Lucilia cuprina]
Unigene16230_All	40.44	gi|907743916|ref|XP_013116792.1|	758.829	0	PREDICTED: LETM1 and EF-hand domain-containing protein anon-60Da, mitochondrial [Stomoxys calcitrans] &gt;gi|907743919|ref|XP_013116794.1| PREDICTED: LETM1 and EF-hand domain-containing protein anon-60Da, mitochondrial [Stomoxys calcitrans] &gt;gi|907743922|ref|XP_013116795.1| PREDICTED: LETM1 and EF-hand domain-containing protein anon-60Da, mitochondrial [Stomoxys calcitrans]
Unigene14084_All	40.41	gi|968032389|ref|XP_015015113.1|	146.747	6.58714e-33	uncharacterized protein Dere_GG24328, isoform I [Drosophila erecta] &gt;gi|945211400|gb|KQS70147.1| uncharacterized protein Dere_GG24328, isoform I [Drosophila erecta]
Unigene15585_All	40.39	gi|195393804|ref|XP_002055543.1|	259.996	9.57926e-67	uncharacterized protein Dvir_GJ19422 [Drosophila virilis] &gt;gi|194150053|gb|EDW65744.1| uncharacterized protein Dvir_GJ19422 [Drosophila virilis]
Unigene10761_All	40.39	gi|751455756|ref|XP_011182416.1|	424.091	1.84914e-116	PREDICTED: proteasome activator complex subunit 3 [Bactrocera cucurbitae]
Unigene12861_All	40.38	gi|907687181|ref|XP_013107455.1|	111.309	2.01561e-22	PREDICTED: prisilkin-39 [Stomoxys calcitrans]
Unigene12647_All	40.38	gi|170028835|ref|XP_001842300.1|	286.96	1.10336e-74	ubiquitin-conjugating enzyme E2 l [Culex quinquefasciatus] &gt;gi|167877985|gb|EDS41368.1| ubiquitin-conjugating enzyme E2 l [Culex quinquefasciatus]
Unigene13034_All	40.36	gi|929367827|ref|XP_014093679.1|	273.092	9.27984e-71	PREDICTED: synaptosomal-associated protein 29 [Bactrocera oleae]
Unigene12730_All	40.33	gi|195382384|ref|XP_002049910.1|	74.3294	3.38987e-11	uncharacterized protein Dvir_GJ21849 [Drosophila virilis] &gt;gi|194144707|gb|EDW61103.1| uncharacterized protein Dvir_GJ21849 [Drosophila virilis]
Unigene14093_All	40.31	gi|195495012|ref|XP_002095086.1|	205.682	2.46663e-50	uncharacterized protein Dyak_GE19874, isoform A [Drosophila yakuba] &gt;gi|969496060|ref|XP_015050626.1| uncharacterized protein Dyak_GE19874, isoform B [Drosophila yakuba] &gt;gi|194181187|gb|EDW94798.1| uncharacterized protein Dyak_GE19874, isoform A [Drosophila yakuba] &gt;gi|948557270|gb|KRK02065.1| uncharacterized protein Dyak_GE19874, isoform B [Drosophila yakuba]
Unigene17620_All	40.3	gi|906462025|gb|KNC24399.1|	1140.95	0	Unc-112-related protein [Lucilia cuprina]
CL5108.Contig1_All	40.29	gi|751468731|ref|XP_011189512.1|	347.051	4.92509e-93	PREDICTED: uncharacterized protein LOC105216619 [Bactrocera cucurbitae]
Unigene14139_All	40.27	gi|557767241|ref|XP_005183311.1|	924.08	0	PREDICTED: signal recognition particle subunit SRP68 [Musca domestica]
Unigene15175_All	40.27	gi|195039904|ref|XP_001990971.1|	1003.43	0	GH12336 [Drosophila grimshawi] &gt;gi|193900729|gb|EDV99595.1| GH12336 [Drosophila grimshawi]
Unigene12352_All	40.26	gi|170052451|ref|XP_001862228.1|	206.453	3.64427e-51	conserved hypothetical protein [Culex quinquefasciatus] &gt;gi|167873383|gb|EDS36766.1| conserved hypothetical protein [Culex quinquefasciatus]
Unigene16933_All	40.25	gi|170049652|ref|XP_001857950.1|	712.22	0	sodium/solute symporter [Culex quinquefasciatus] &gt;gi|167871396|gb|EDS34779.1| sodium/solute symporter [Culex quinquefasciatus]
CL10881.Contig2_All	40.22	gi|751778206|ref|XP_011198137.1|	439.884	1.32535e-120	PREDICTED: uncharacterized protein LOC105222487 isoform X2 [Bactrocera dorsalis]
Unigene13504_All	40.2	gi|1000198611|gb|KXJ72183.1|	740.725	0	hypothetical protein RP20_CCG018688 [Aedes albopictus]
CL1371.Contig9_All	40.15	gi|906472457|gb|KNC32595.1|	810.446	0	hypothetical protein FF38_13112 [Lucilia cuprina]
CL9696.Contig2_All	40.14	gi|195384691|ref|XP_002051048.1|	448.743	1.79799e-123	uncharacterized protein Dvir_GJ19859 [Drosophila virilis] &gt;gi|194145845|gb|EDW62241.1| uncharacterized protein Dvir_GJ19859 [Drosophila virilis]
Unigene11401_All	40.13	gi|195328801|ref|XP_002031100.1|	382.104	1.15363e-103	GM24211 [Drosophila sechellia] &gt;gi|194120043|gb|EDW42086.1| GM24211 [Drosophila sechellia]
Unigene8660_All	40.1	-	-	-	-
Unigene11114_All	40.09	gi|907717637|ref|XP_013112407.1|	153.295	2.73419e-35	PREDICTED: mitochondrial import inner membrane translocase subunit Tim8 [Stomoxys calcitrans]
Unigene17185_All	40.08	gi|907601928|ref|XP_013105201.1|	725.702	0	PREDICTED: molybdenum cofactor synthesis protein cinnamon isoform X1 [Stomoxys calcitrans]
Unigene14081_All	40.07	gi|557783570|ref|XP_005191393.1|	345.125	3.33841e-92	PREDICTED: rho GDP-dissociation inhibitor 1 isoform X2 [Musca domestica] &gt;gi|557783572|ref|XP_005191394.1| PREDICTED: rho GDP-dissociation inhibitor 1 isoform X2 [Musca domestica] &gt;gi|755900816|ref|XP_011295821.1| PREDICTED: rho GDP-dissociation inhibitor 1 isoform X2 [Musca domestica]
Unigene16119_All	40.05	gi|157106014|ref|XP_001649127.1|	631.713	3.80348e-178	AAEL004440-PA [Aedes aegypti] &gt;gi|108879953|gb|EAT44178.1| AAEL004440-PA [Aedes aegypti]
CL7932.Contig2_All	40.04	-	-	-	-
CL138.Contig2_All	40.04	gi|498987117|ref|XP_004531027.1|	1457.97	0	PREDICTED: protein transport protein Sec23A isoform X1 [Ceratitis capitata]
Unigene12905_All	40.03	gi|968106137|ref|XP_002051947.2|	141.354	1.0614e-31	uncharacterized protein Dvir_GJ24334 [Drosophila virilis] &gt;gi|946563794|gb|EDW64102.2| uncharacterized protein Dvir_GJ24334 [Drosophila virilis]
Unigene15376_All	39.98	gi|968059536|ref|XP_001999368.2|	394.815	4.07029e-107	LOW QUALITY PROTEIN: uncharacterized protein Dmoj_GI23103 [Drosophila mojavensis] &gt;gi|946588671|gb|EDW14829.2| LOW QUALITY PROTEIN: uncharacterized protein Dmoj_GI23103 [Drosophila mojavensis]
Unigene11048_All	39.98	gi|924562230|gb|ALC46888.1|	315.849	6.89075e-84	CG5023 [Drosophila busckii]
Unigene13990_All	39.97	gi|665787325|ref|XP_008556845.1|	131.724	9.35769e-28	PREDICTED: protein PFC0760c [Microplitis demolitor]
Unigene11739_All	39.96	gi|968102303|ref|XP_015026848.1|	821.231	0	uncharacterized protein Dvir_GJ22620, isoform B [Drosophila virilis] &gt;gi|946567376|gb|KRF83765.1| uncharacterized protein Dvir_GJ22620, isoform B [Drosophila virilis]
Unigene15260_All	39.95	gi|499009259|ref|XP_004536522.1|	587.415	0	PREDICTED: BTB/POZ domain-containing protein 6-B isoform X6 [Ceratitis capitata]
Unigene14499_All	39.95	gi|557766009|ref|XP_005182702.1|	726.472	0	PREDICTED: major facilitator superfamily domain-containing protein 1 [Musca domestica]
CL6668.Contig2_All	39.93	gi|557759734|ref|XP_005179591.1|	1426.38	0	PREDICTED: protein transport protein Sec24C [Musca domestica]
Unigene13242_All	39.88	gi|1000198021|gb|KXJ71821.1|	203.371	4.12082e-50	hypothetical protein RP20_CCG019598 [Aedes albopictus]
CL7668.Contig1_All	39.88	gi|194746448|ref|XP_001955692.1|	390.193	7.40769e-106	uncharacterized protein Dana_GF16113 [Drosophila ananassae] &gt;gi|190628729|gb|EDV44253.1| uncharacterized protein Dana_GF16113 [Drosophila ananassae]
Unigene15359_All	39.82	gi|1000193294|gb|KXJ69564.1|	370.548	1.41449e-99	hypothetical protein RP20_CCG026515 [Aedes albopictus]
Unigene16245_All	39.73	-	-	-	-
CL9579.Contig3_All	39.73	gi|170066890|ref|XP_001868264.1|	285.034	4.25968e-74	clathrin light chain [Culex quinquefasciatus] &gt;gi|167863072|gb|EDS26455.1| clathrin light chain [Culex quinquefasciatus]
CL3784.Contig3_All	39.71	gi|924555390|gb|ALC40663.1|	778.859	0	Treh [Drosophila busckii]
Unigene12165_All	39.71	gi|557756844|ref|XP_005178157.1|	317.775	2.17283e-84	PREDICTED: prefoldin subunit 3 [Musca domestica]
Unigene11967_All	39.66	gi|668449103|gb|KFB38567.1|	146.747	1.2632e-33	hypothetical protein ZHAS_00005941 [Anopheles sinensis]
Unigene10593_All	39.66	-	-	-	-
Unigene12562_All	39.65	gi|906457374|gb|KNC20844.1|	234.572	3.52741e-59	hypothetical protein FF38_11267 [Lucilia cuprina]
CL7912.Contig2_All	39.65	gi|557751803|ref|XP_005175655.1|	422.165	1.12568e-115	PREDICTED: cathepsin L1 [Musca domestica]
Unigene13257_All	39.64	gi|906458300|gb|KNC21535.1|	359.377	8.70927e-97	hypothetical protein FF38_05361 [Lucilia cuprina]
Unigene10668_All	39.62	gi|195471081|ref|XP_002087834.1|	146.362	1.62266e-32	thor [Drosophila yakuba] &gt;gi|194173935|gb|EDW87546.1| thor [Drosophila yakuba]
Unigene10374_All	39.59	gi|807029810|ref|XP_012157672.1|	543.888	4.56746e-152	PREDICTED: E3 ubiquitin-protein ligase sina [Ceratitis capitata]
Unigene16872_All	39.56	gi|498989302|ref|XP_004531574.1|	735.717	0	PREDICTED: carboxylesterase 1E [Ceratitis capitata]
Unigene9815_All	39.55	-	-	-	-
CL9164.Contig1_All	39.53	gi|195385088|ref|XP_002051240.1|	411.764	1.31676e-112	uncharacterized protein Dvir_GJ14867 [Drosophila virilis] &gt;gi|194147697|gb|EDW63395.1| uncharacterized protein Dvir_GJ14867 [Drosophila virilis]
CL4075.Contig2_All	39.48	gi|194886893|ref|XP_001976705.1|	302.753	2.92146e-79	uncharacterized protein Dere_GG19871 [Drosophila erecta] &gt;gi|190659892|gb|EDV57105.1| uncharacterized protein Dere_GG19871 [Drosophila erecta]
CL1890.Contig2_All	39.47	gi|906467094|gb|KNC28387.1|	413.69	4.52527e-113	hypothetical protein FF38_13175 [Lucilia cuprina]
Unigene1014_All	39.44	gi|929363226|ref|XP_014091147.1|	362.073	5.49836e-97	PREDICTED: ras-like protein 1 [Bactrocera oleae] &gt;gi|929363228|ref|XP_014091148.1| PREDICTED: ras-like protein 1 [Bactrocera oleae] &gt;gi|929363230|ref|XP_014091150.1| PREDICTED: ras-like protein 1 [Bactrocera oleae] &gt;gi|929363232|ref|XP_014091151.1| PREDICTED: ras-like protein 1 [Bactrocera oleae]
Unigene14616_All	39.41	gi|807037560|ref|XP_012160200.1|	625.935	1.92238e-176	PREDICTED: nucleolysin TIAR isoform X2 [Ceratitis capitata]
CL707.Contig2_All	39.41	gi|751799620|ref|XP_011209779.1|	892.878	0	PREDICTED: lysophospholipid acyltransferase 1 [Bactrocera dorsalis] &gt;gi|751799622|ref|XP_011209780.1| PREDICTED: lysophospholipid acyltransferase 1 [Bactrocera dorsalis] &gt;gi|751799624|ref|XP_011209781.1| PREDICTED: lysophospholipid acyltransferase 1 [Bactrocera dorsalis]
[truncated: 56,755 more rows]
